# Supplementary material for: Assessing Genomic Diversity and Selective Pressures in Bohai Black Cattle Using Whole-Genome Sequencing Data
Source: Animals (Basel). 2022 Mar 7;12(5):665. doi: 10.3390/ani12050665 (PMC8909316; doi:10.3390/ani12050665)
Supplement: Supplementary file 1 [file animals-12-00665-s001.zip › animals-1518598-supplementary/animals-1518598-3.7-supplementary/Supplementary Tables.xlsx]

## Sheet: Table S1
Table S1. Summary of newly sequenced and published data of Bohai Black cattle.
Sample ID	Accession number	Breed	Total reads	Mapped reads	Mapping rate	Mean depth (X)	BioProject	Sample origin place
Bohai Black 01	BH1	Bohai_black	182883364	182544840	0.9981	9.5228	SRR5507227	Shandong, China
Bohai Black 02	BH2	Bohai_black	186967849	186593377	0.998	9.6852	SRR5507226	Shandong, China
Bohai Black 03	BH4	Bohai_black	207944450	207487000	0.9978	10.8428	SRR5507225	Shandong, China
Bohai Black 04	BH5	Bohai_black	201950882	201593685	0.9982	10.5308	SRR5507224	Shandong, China
Bohai Black 05	BH8	Bohai_black	207021220	180865498	0.8737	9.48	SRR5507223	Shandong, China
BH48	BH48	Bohai_black	199979948	199525170	0.997	9.8309	SRR17009352	Shandong, China
BH49	BH49	Bohai_black	193313114	192899647	0.9979	10.1628	SRR17009351	Shandong, China
BH50	BH50	Bohai_black	190334263	190007972	0.9983	10.3177	SRR17009350	Shandong, China
BH51	BH51	Bohai_black	194837488	194131242	0.9964	10.6619	SRR17009349	Shandong, China
BH52	BH52	Bohai_black	184436751	183872638	0.9969	10.3883	SRR17009348	Shandong, China

## Sheet: Table S2
Table S2. List of additional cattle samples for analysis of genetic background in Bohai Black cattle.
Sample ID	Accession number	Breed	Group	Total reads	Mapped reads	Mapping rate	Mean depth	BioProject	Sample origin place
SRR1346376	SRR1346376	Angus	European taurine	365673740	363404761	0.9938	12.663	PRJNA176557	Aberdeenshire, Scotland, UK
SRR1348580	SRR1348580	Angus	European taurine	345506771	342702609	0.9919	11.7672	PRJNA176557	Aberdeenshire, Scotland, UK
SRR1348581	SRR1348581	Angus	European taurine	326724595	324023458	0.9917	11.1201	PRJNA176557	Aberdeenshire, Scotland, UK
SRR1355237	SRR1355237	Angus	European taurine	420884117	416745121	0.9954	13.7841	PRJNA176557	Aberdeenshire, Scotland, UK
SRR1365129	SRR1365129	Angus	European taurine	470595197	465316011	0.9903	15.5042	PRJNA176557	Aberdeenshire, Scotland, UK
SRR1365144	SRR1365144	Angus	European taurine	467561927	464270419	0.993	16.2735	PRJNA176557	Aberdeenshire, Scotland, UK
SRR1425124	SRR1425124	Angus	European taurine	470968713	468252768	0.9942	16.442	PRJNA176557	Aberdeenshire, Scotland, UK
SRR1425145	SRR1425145	Angus	European taurine	379212393	376603508	0.9931	13.1501	PRJNA176557	Aberdeenshire, Scotland, UK
SRR1425146	SRR1425146	Angus	European taurine	344003668	331730546	0.9643	11.6078	PRJNA176557	Aberdeenshire, Scotland, UK
SRR1525617	SRR1525617	Simmental	European taurine	354436600	352522501	0.9946	11.9769	PRJNA256210	Geneve, Switzerland
SRR1525619	SRR1525619	Simmental	European taurine	322111422	319470677	0.9918	11.0807	PRJNA256210	Geneve, Switzerland
SRR1525621	SRR1525621	Simmental	European taurine	321936554	318923484	0.9906	11.1448	PRJNA256210	Geneve, Switzerland
SRR1525700	SRR1525700	Simmental	European taurine	365816595	363119596	0.9926	12.5916	PRJNA256210	Geneve, Switzerland
SRR1525701	SRR1525701	Simmental	European taurine	372471908	368806260	0.9902	12.4156	PRJNA256210	Geneve, Switzerland
SRR1525702	SRR1525702	Simmental	European taurine	390790199	388246815	0.9935	13.5684	PRJNA256210	Geneve, Switzerland
SRR1525703	SRR1525703	Simmental	European taurine	468232072	441408804	0.9427	15.1731	PRJNA256210	Geneve, Switzerland
SRR1525705	SRR1525705	Simmental	European taurine	396361844	392131706	0.9893	13.682	PRJNA256210	Geneve, Switzerland
JXJA1	SRR5507282	Ji'an	Chinese indicine	210698410	210201319	0.9976	10.9441	PRJNA379859	Ji’an, Jiangxi, China
JXJA2	SRR5507281	Ji'an	Chinese indicine	186849322	186211568	0.9966	9.7093	PRJNA379859	Ji’an, Jiangxi, China
JXJA3	SRR5507280	Ji'an	Chinese indicine	202119081	201611042	0.9975	10.5123	PRJNA379859	Ji’an, Jiangxi, China
JXJA4	SRR5507279	Ji'an	Chinese indicine	217703296	217188171	0.9976	11.3836	PRJNA379859	Ji’an, Jiangxi, China
JXJJ1	JXJJ1	Jingjiang	Chinese indicine	204164467	203650936	0.9975	10.5897	PRJNA379859	Jingjiang, Sichuan, China
JXJJ3	JXJJ3	Jingjiang	Chinese indicine	187563257	187010810	0.9971	9.7044	PRJNA379859	Jingjiang, Sichuan, China
JXJJ4	JXJJ4	Jingjiang	Chinese indicine	218341585	217803296	0.9975	11.3346	PRJNA379859	Jingjiang, Sichuan, China
SRR6024562	SRR6024562	Wenshan	Chinese indicine	210348316	208908938	0.9932	10.9981	PRJNA379859	Wenshan, Yunnan, China
SRR6024569	SRR6024569	Wenshan	Chinese indicine	213171893	209992479	0.9851	11.0636	PRJNA379859	Wenshan, Yunnan, China
SRR6024570	SRR6024570	Wenshan	Chinese indicine	220677796	219684659	0.9955	10	PRJNA379859	Wenshan, Yunnan, China
SRR6024575	SRR6024575	Wenshan	Chinese indicine	211617702	210590412	0.9951	10.6536	PRJNA379859	Wenshan, Yunnan, China
SRR6024576	SRR6024576	Wenshan	Chinese indicine	185678168	184843226	0.9955	9.3981	PRJNA379859	Wenshan, Yunnan, China
SRR6024577	SRR6024577	Wenshan	Chinese indicine	220875686	219906218	0.9956	11.5984	PRJNA379859	Wenshan, Yunnan, China
SRR934415	SRR934415	Hanwoo	Northeast Asian taurine	370355853	369782167	0.9985	12.992	PRJNA210519	Chuncheon, Kangwon-do, Korea
SRR934417	SRR934417	Hanwoo	Northeast Asian taurine	365464041	364795675	0.9982	12.7709	PRJNA210519	Chuncheon, Kangwon-do, Korea
SRR934418	SRR934418	Hanwoo	Northeast Asian taurine	381313357	380607742	0.9981	13.2806	PRJNA210519	Chuncheon, Kangwon-do, Korea
SRR934419	SRR934419	Hanwoo	Northeast Asian taurine	358147369	357508929	0.9982	12.5668	PRJNA210519	Chuncheon, Kangwon-do, Korea
SRR934432	SRR934432	Hanwoo	Northeast Asian taurine	386376398	385743023	0.9984	13.5425	PRJNA210519	Chuncheon, Kangwon-do, Korea
SRR934433	SRR934433	Hanwoo	Northeast Asian taurine	351124039	347994230	0.9911	12.2428	PRJNA210519	Chuncheon, Kangwon-do, Korea
SRR934434	SRR934434	Hanwoo	Northeast Asian taurine	356245427	355739052	0.9986	12.5103	PRJNA210519	Chuncheon, Kangwon-do, Korea
SRR934435	SRR934435	Hanwoo	Northeast Asian taurine	325220510	324575681	0.998	11.4713	PRJNA210519	Chuncheon, Kangwon-do, Korea
SRR934436	SRR934436	Hanwoo	Northeast Asian taurine	321963462	321522330	0.9986	11.3457	PRJNA210519	Chuncheon, Kangwon-do, Korea
SRR934437	SRR934437	Hanwoo	Northeast Asian taurine	335261769	334684078	0.9983	11.8099	PRJNA210519	Chuncheon, Kangwon-do, Korea
Brahman05	SRR4002987-3008	Brahman	South Asian indicine	267565245	266316604	0.9953	13.1544	PRJNA324822	Brahman, West Bengal, India
Brahman06	SRR4002969-2986	Brahman	South Asian indicine	307245910	306052029	0.9961	15.3031	PRJNA324822	Brahman, West Bengal, India
Brahman07	SRR4002956-2968	Brahman	South Asian indicine	272446658	271436987	0.9963	13.2469	PRJNA324822	Brahman, West Bengal, India
Brahman08	SRR4002953-55	Brahman	South Asian indicine	297691361	296887649	0.9973	14.1265	PRJNA324822	Brahman, West Bengal, India
SRR2016752	SRR2016752	Gir	South Asian indicine	370454554	368128472	0.9937	12.749	PRJNA277147	Amblash, Gujarat, India
SRR2016754	SRR2016754	Gir	South Asian indicine	287091335	285687457	0.9951	9.7792	PRJNA277147	Amblash, Gujarat, India
SRR2016762	SRR2016762	Nelore	South Asian indicine	313024104	308767402	0.9864	10.0582	PRJNA277147	Nelore, Andhra, India
Sha3b	SRR6936540	Sahiwal	South Asian indicine	409173118	407345645	0.9955	20.9563	PRJNA379859	Sahiwal, Punjab, Pakistan
Har03	SRR6936539	Hariana	South Asian indicine	699947032	696290913	0.9948	34.7311	PRJNA379859	Gurgaon, Haryana, India
Thar1	SRR6936538	Tharparkar	South Asian indicine	321541454	319079641	0.9923	16.5496	PRJNA379859	Tharparkar, Sindh, Pakistan

## Sheet: Table S3
Table S3. Distribution of SNPs identified in cattle breeds within various genomic regions annotated by ANNOVAR.
Fields	Bohai Black	Chinese indicine	South Asian indicine	Hanwoo	Angus	Simmental
downstream	167629	240302	157529	87963	63360	69972
exonic	199705	323445	181152	106240	79412	86674
exonic;splicing	57	83	44	33	27	29
intergenic	15194043	22614689	15013060	7587882	5713835	6273701
intronic	9781111	14429339	9323244	4726250	3504820	3865347
ncRNA_exonic	2619	3803	2654	1539	1218	1228
ncRNA_intronic	18498	30144	20715	8380	6893	7690
ncRNA_splicing	3	7	5	5	2	2
splicing	713	956	631	413	309	331
upstream	155548	220398	144269	80601	60903	66723
upstream;downstream	5866	8363	5057	3015	2197	2263
UTR3	189459	272060	170527	92600	68125	75169
UTR5	66830	94500	58909	32272	25123	27318
UTR5;UTR3	168	209	152	86	59	74
nonsynonymous SNV	77019	112332	69548	43906	33366	36289
stopgain	777	1143	774	474	368	392
stoploss	131	185	122	71	59	60
synonymous SNV	116595	202577	105625	58642	43182	47376
unknown	5240	7291	5127	3180	2464	2586
Total	25982011	38561826	25259144	12833552	9605722	10563224

## Sheet: Table S4
Table S4. Density statistics of SNP distribution in each chromosome for each cattle breed (Variants/KB).
Chromosome	Bohai Black	Angus	Simmental	Hanwoo	Chinese indicine	South Asian indicine
1	10.101	3.817	4.255	5.128	15.385	10.417
2	9.174	3.725	3.891	4.831	14.925	10
3	10.309	3.65	3.906	5.208	14.493	9.615
4	10.526	3.745	4.202	5.236	15.873	10.101
5	9.901	3.704	4.237	4.854	15.385	9.615
6	10.204	4	4.237	5.051	16.667	10.204
7	8.696	3.704	4.219	4.808	14.493	9.709
8	10.638	3.436	4.274	4.831	14.925	9.709
9	10.204	3.846	3.953	4.808	16.393	10
10	9.709	3.802	4.082	5	14.493	9.804
11	9.901	3.559	3.831	4.831	14.706	9.615
12	12.346	4.115	4.505	5.495	16.129	10.526
13	10.753	3.413	3.817	4.902	14.925	9.434
14	10.638	3.448	3.968	4.926	14.925	10
15	11.765	4.032	4.651	5.682	14.706	10.87
16	10.101	3.891	4.184	4.926	14.706	10.101
17	10.753	4.184	4.329	5.263	16.129	10.204
18	10.204	3.731	4.149	5.128	14.493	9.615
19	11.236	3.676	3.876	4.975	14.286	9.346
20	10.753	4.167	4.525	5.128	15.385	10.638
21	9.901	3.69	3.861	4.854	15.873	10.101
22	9.901	3.436	4.016	4.878	15.152	10.101
23	10.638	5.128	6.289	6.623	17.241	11.494
24	11.494	4.032	4.032	5.376	17.241	10.417
25	10.87	4.219	4.484	5.556	15.625	10.309
26	11.111	3.817	4.348	5	16.129	10.204
27	11.765	4.167	4.566	5.65	18.182	11.236
28	11.765	3.984	4.31	5.747	16.129	11.494
29	10.989	4.651	5.102	6.211	16.393	11.236

## Sheet: Table S5
Table S5. KEGG and GO enrichment results for the genes containing specific nsSNPs > 5 in Bohai Black cattle.
#Term	Database	ID	Input number	Background number	P-Value	Corrected P-Value	Input
ECM-receptor interaction	KEGG PATHWAY	hsa04512	4	86	1.19451e-05	0.00358951	LAMA1|FRAS1|FREM2|THBS4|
#Term	Database	ID	Input number	Background number	P-Value	Corrected P-Value	Input
intracellular organelle	Gene Ontology	GO:0043229	13	1863	4.64099e-06	0.00278924	TTN|ZC3H3|DSEL|SPEG|GBP4|TG|USP36|MUC4|ALPK2|DNHD1|ERCC6|COBL|NUP210|
cellular anatomical entity	Gene Ontology	GO:0110165	14	2864	9.87914e-05	0.0187141	TTN|ICAM1|TNKS1BP1|PALB2|LAMA1|ZFYVE26|TCHH|PKHD1|COBL|SYNE2|USP36|DNAH5|XIRP2|VCAN|
ATPase activity	Gene Ontology	GO:0016887	3	59	0.000124553	0.0187141	DNAH5|LOC512869|ERCC6|

## Sheet: Table S6
Table S6. Statistical results of ROH classification for all cattle breeds.
Breed	Length (Mb)	Count
Bohai Black	0.5-1	175
Bohai Black	1-2	9
Bohai Black	2-4	2
Bohai Black	>4	0
Angus	0.5-1	1428
Angus	1-2	642
Angus	2-4	142
Angus	>4	3
Simmental	0.5-1	942
Simmental	1-2	328
Simmental	2-4	46
Simmental	>4	0
Hanwoo	0.5-1	428
Hanwoo	1-2	43
Hanwoo	2-4	5
Hanwoo	>4	0
Chinese indicine	0.5-1	55
Chinese indicine	1-2	0
Chinese indicine	2-4	0
Chinese indicine	>4	0
South Asian indicine	0.5-1	168
South Asian indicine	1-2	2
South Asian indicine	2-4	0
South Asian indicine	>4	0

## Sheet: Table S7
Table S7. Descriptive statistical results of ROH for all cattle breeds.
Sample ID	Accession number	Breed	The number of ROH (N)	The length of ROH (KB)	The length of Mean ROH(KB)
BH1	BH1	Bohai Black	8	4880.33	610.042
BH2	BH2	Bohai Black	4	2291.3	572.824
BH4	BH4	Bohai Black	28	18194.6	649.807
BH5	BH5	Bohai Black	9	5032.15	559.127
BH8	BH8	Bohai Black	24	17405	725.208
BH48	BH48	Bohai Black	9	6261.32	695.702
BH49	BH49	Bohai Black	49	35334.8	721.118
BH50	BH50	Bohai Black	27	18450.7	683.359
BH51	BH51	Bohai Black	10	7530.54	753.054
BH52	BH52	Bohai Black	18	12002.6	666.814
SRR1346376	SRR1346376	Angus	233	220397	945.912
SRR1348580	SRR1348580	Angus	283	274846	971.186
SRR1348581	SRR1348581	Angus	251	270877	1079.19
SRR1355237	SRR1355237	Angus	415	444293	1070.59
SRR1365129	SRR1365129	Angus	98	99096.4	1011.19
SRR1365144	SRR1365144	Angus	246	247143	1004.64
SRR1425124	SRR1425124	Angus	286	286561	1001.96
SRR1425145	SRR1425145	Angus	196	179942	918.07
SRR1425146	SRR1425146	Angus	207	199825	965.339
SRR1525617	SRR1525617	Simmental	148	128179	866.077
SRR1525619	SRR1525619	Simmental	107	85767.6	801.566
SRR1525621	SRR1525621	Simmental	131	103546	790.426
SRR1525700	SRR1525700	Simmental	293	298398	1018.42
SRR1525701	SRR1525701	Simmental	74	59592	805.297
SRR1525702	SRR1525702	Simmental	127	111900	881.106
SRR1525703	SRR1525703	Simmental	167	151531	907.368
SRR1525705	SRR1525705	Simmental	269	258150	959.666
JXJA1	JXJA1	Chinese indicine	8	4685.66	585.707
JXJA2	JXJA2	Chinese indicine	4	2643.63	660.908
JXJA3	JXJA3	Chinese indicine	5	2908.16	581.631
JXJA4	JXJA4	Chinese indicine	5	3011.13	602.226
JXJJ1	JXJJ1	Chinese indicine	1	606.961	606.961
JXJJ3	JXJJ3	Chinese indicine	3	1974.29	658.095
JXJJ4	JXJJ4	Chinese indicine	3	2019.01	673.003
SRR6024562	SRR6024562	Chinese indicine	6	3456.16	576.026
SRR6024569	SRR6024569	Chinese indicine	3	1832.99	610.998
SRR6024570	SRR6024570	Chinese indicine	5	3007.95	601.59
SRR6024575	SRR6024575	Chinese indicine	1	503.55	503.55
SRR6024576	SRR6024576	Chinese indicine	3	1608.65	536.217
SRR6024577	SRR6024577	Chinese indicine	8	4647.31	580.913
SRR934415	SRR934415	Hanwoo	60	45227.1	753.784
SRR934417	SRR934417	Hanwoo	46	34671.4	753.726
SRR934418	SRR934418	Hanwoo	47	32609.4	693.816
SRR934419	SRR934419	Hanwoo	64	46011.1	718.923
SRR934432	SRR934432	Hanwoo	47	29368	624.85
SRR934433	SRR934433	Hanwoo	55	35862.3	652.042
SRR934434	SRR934434	Hanwoo	54	39313.7	728.032
SRR934435	SRR934435	Hanwoo	43	27854.9	647.789
SRR934436	SRR934436	Hanwoo	40	29206.9	730.174
SRR934437	SRR934437	Hanwoo	37	28017.5	757.23
Brahman05	Brahman05	South Asian indicine	0	0	0
Brahman06	Brahman06	South Asian indicine	0	0	0
Brahman07	Brahman07	South Asian indicine	0	0	0
Brahman08	Brahman08	South Asian indicine	34	22132.6	650.959
Har03	Har03	South Asian indicine	24	15505.5	646.063
SRR2016752	SRR2016752	South Asian indicine	6	3300.87	550.145
SRR2016754	SRR2016754	South Asian indicine	1	764.482	764.482
SRR2016762	SRR2016762	South Asian indicine	3	1650.21	550.071
Sha3b	Sha3b	South Asian indicine	115	85175.7	740.658
Thar1	Thar1	South Asian indicine	2	1329.13	664.564

## Sheet: Table S8
Table S8. Statistical results of pi, HE and HO for all cattle breeds.
Breed	pi	He	Ho
Bohai Black	0.002459	19798000	19864509
Angus	0.001231	6.54756e+06	6.46774e+06
Simmental	0.001327	7282125	7.25012e+06
Hanwoo	0.001469	9144500	9.11844e+06
Chinese indicine	0.003777	2.87246e+07	2.90311e+07
South Asian indicine	0.003076	17354000	1.73825e+07

## Sheet: Table S9
Table S9. A summary of genes from CLR in Bohai Black cattle.
Chrom	Starting position	Ending position	CLR	Gene
11	56940382	56940490	4144.43	LOC112448971
11	56940382	56940490	4103.06	LOC112448971
11	56940382	56940490	3970.67	LOC112448971
11	56716800	56719619	3631.16	REG3A
7	66163440	66163578	3462.95	LOC112447618
7	66156310	66227077	3462.95	LOC104969230
7	66163440	66163578	3462.95	LOC112447618
7	66156310	66227077	3462.95	LOC104969230
7	66108715	66147126	3462.95	MRPL22
7	66156310	66227077	3459.3	LOC104969230
7	66431202	66431305	3456.16	LOC112447665
7	66163440	66163578	3423.53	LOC112447618
7	66156310	66227077	3423.53	LOC104969230
7	66108715	66147126	3423.53	MRPL22
7	66156310	66227077	3415.28	LOC104969230
7	66156310	66227077	3415.28	LOC104969230
7	66273181	66273314	3399.11	LOC112447605
7	66273181	66273314	3399.11	LOC112447605
11	56716800	56719619	3387.11	REG3A
7	66431202	66431305	3386.49	LOC112447665
23	36051550	36465297	3384.59	LOC100847951
23	36051550	36465297	3384.59	LOC100847951
23	36051550	36465297	3383.06	LOC100847951
23	36051550	36465297	3341.51	LOC100847951
23	36223985	36238314	3304.64	LOC112443852
23	36051550	36465297	3304.64	LOC100847951
7	66108715	66147126	3299.82	MRPL22
7	66064473	66104567	3299.82	GEMIN5
23	36051550	36465297	3279.99	LOC100847951
7	65748837	65752153	3268.39	HAND1
7	65748837	65752153	3266.6	HAND1
7	65722279	65735762	3266.6	SAP30L
23	35948407	35948515	3254.96	LOC112443887
23	35935143	35979641	3254.96	LOC104975693
23	35948407	35948515	3254.96	LOC112443887
23	35935143	35979641	3254.96	LOC104975693
7	66064473	66104567	3243.1	GEMIN5
7	66042162	66061078	3243.1	CNOT8
7	66012817	66042867	3243.1	FAXDC2
7	66064473	66104567	3243.1	GEMIN5
7	66042162	66061078	3243.1	CNOT8
7	66012817	66042867	3243.1	FAXDC2
23	36223985	36238314	3232.65	LOC112443852
23	36051550	36465297	3232.65	LOC100847951
7	66108715	66147126	3220.07	MRPL22
7	66064473	66104567	3220.07	GEMIN5
7	66042162	66061078	3220.07	CNOT8
23	35935143	35979641	3204.6	LOC104975693
7	65748837	65752153	3196.95	HAND1
7	65722279	65735762	3196.95	SAP30L
7	65477849	65703950	3196.95	GALNT10
7	66042162	66061078	3192.7	CNOT8
7	66012817	66042867	3192.7	FAXDC2
7	65952245	66011210	3192.7	LARP1
7	66012817	66042867	3192.7	FAXDC2
7	65952245	66011210	3192.7	LARP1
11	56606755	56609713	3187.35	REG3G
11	56606755	56609713	3187.35	REG3G
11	56572533	56579660	3187.35	LOC107132934
23	36051550	36465297	3186.74	LOC100847951
7	65722279	65735762	3164.45	SAP30L
7	65477849	65703950	3164.45	GALNT10
7	65903251	65924750	3161.24	LOC112447463
23	35948407	35948515	3159.99	LOC112443887
23	35935143	35979641	3159.99	LOC104975693
7	65903251	65924750	3147.19	LOC112447463
23	35873412	35873491	3144.84	MIR2284C
23	35873412	35873491	3142.93	MIR2284C
7	65903251	65924750	3113.8	LOC112447463
23	36223985	36238314	3109.23	LOC112443852
23	36051550	36465297	3109.23	LOC100847951
7	65477849	65703950	3050.06	GALNT10
7	65952245	66011210	3034.51	LARP1
7	65952245	66011210	3016.5	LARP1
7	65952245	66011210	3011.95	LARP1
7	65903251	65924750	3011.95	LOC112447463
23	36051550	36465297	3007	LOC100847951
7	66108715	66147126	2976.27	MRPL22
7	66064473	66104567	2976.27	GEMIN5
23	36051550	36465297	2947.82	LOC100847951
23	36051550	36465297	2937.74	LOC100847951
23	36051550	36465297	2880.79	LOC100847951
23	36051550	36465297	2829.46	LOC100847951
7	65477849	65703950	2821.04	GALNT10
7	66907514	68019302	2766.05	SGCD
7	66907514	68019302	2754.08	SGCD
7	66907514	68019302	2694.7	SGCD
7	66907514	68019302	2690.66	SGCD
7	65477849	65703950	2649.26	GALNT10
7	66907514	68019302	2615.94	SGCD
23	36051550	36465297	2578.75	LOC100847951
7	66907514	68019302	2441.75	SGCD
9	71362354	71728018	2401	EYA4
9	71362354	71728018	2401	EYA4
9	71362354	71728018	2393.67	EYA4
9	71362354	71728018	2376.88	EYA4
7	65477849	65703950	2314.51	GALNT10
9	71362354	71728018	2272.18	EYA4
7	66907514	68019302	2213.05	SGCD
23	36051550	36465297	2201.3	LOC100847951
23	36051550	36465297	2201.3	LOC100847951
23	36051550	36465297	2201.3	LOC100847951
9	71362354	71728018	2200.11	EYA4
7	66907514	68019302	2044.79	SGCD
23	35662146	35664136	1963.83	HDGFL1
23	35662146	35664136	1963.83	HDGFL1
27	26935464	27017834	1959.35	TEX15
27	26921096	26923583	1959.35	LOC112444589
27	26900095	26923698	1959.35	PPP2CB
27	26935464	27017834	1959.35	TEX15
27	26921096	26923583	1959.35	LOC112444589
27	26900095	26923698	1959.35	PPP2CB
27	26921096	26923583	1959.35	LOC112444589
27	26900095	26923698	1959.35	PPP2CB
27	26867669	26885080	1959.35	UBXN8
27	26935464	27017834	1924.2	TEX15
23	40661	45068	1921.65	LOC112443721
23	3566	40900	1921.65	LOC101906171
23	1460	3501	1921.65	LOC112443722
4	93819544	93835784	1912.74	ZC3HC1
4	93819544	93835784	1912.74	ZC3HC1
23	268191	961226	1904.49	KHDRBS2
23	268191	961226	1904.49	KHDRBS2
23	268191	961226	1904.49	KHDRBS2
4	93862100	93959366	1903.81	KLHDC10
4	93859978	93862033	1903.81	LOC101903194
4	93819544	93835784	1903.81	ZC3HC1
27	26900095	26923698	1903.01	PPP2CB
27	26867669	26885080	1903.01	UBXN8
4	93862100	93959366	1886.69	KLHDC10
4	93859978	93862033	1886.69	LOC101903194
4	93646643	93748860	1881.38	UBE2H
27	26935464	27017834	1872.04	TEX15
4	93862100	93959366	1866.59	KLHDC10
4	93859978	93862033	1866.59	LOC101903194
4	93862100	93959366	1851.59	KLHDC10
7	65477849	65703950	1843.56	GALNT10
4	93646643	93748860	1841.31	UBE2H
7	66907514	68019302	1840.07	SGCD
4	93646643	93748860	1827.98	UBE2H
7	87971293	88214022	1823.77	LOC100616526
7	87971293	88214022	1823.77	LOC100616526
23	35662146	35664136	1820.53	HDGFL1
7	65477849	65703950	1817.85	GALNT10
4	93935150	93935256	1810.34	LOC112446532
4	93862100	93959366	1810.34	KLHDC10
27	26935464	27017834	1781.56	TEX15
27	26867669	26885080	1765.3	UBXN8
27	26801918	26846927	1765.3	GSR
7	87971293	88214022	1763.62	LOC100616526
9	72066865	72069838	1760.14	TCF21
9	72066865	72069838	1760.14	TCF21
9	72066865	72069838	1760.14	TCF21
7	87971293	88214022	1756.2	LOC100616526
7	87928798	87970403	1756.2	LOC101904350
27	26867669	26885080	1736.78	UBXN8
27	26801918	26846927	1736.78	GSR
4	93646643	93748860	1720.5	UBE2H
9	72111183	72152821	1704.34	TBPL1
4	93950907	93983080	1693.54	TMEM209
4	93935150	93935256	1693.54	LOC112446532
4	93862100	93959366	1693.54	KLHDC10
7	87971293	88214022	1683.19	LOC100616526
7	87928798	87970403	1683.19	LOC101904350
23	36523080	36527832	1677.04	LOC112443849
23	36517935	36522538	1677.04	SOX4
23	36051550	36465297	1677.04	LOC100847951
27	26935464	27017834	1666.6	TEX15
22	10775869	10900554	1666.46	GOLGA4
22	10775869	10900554	1666.46	GOLGA4
22	10775869	10900554	1666.46	GOLGA4
22	10775869	10900554	1652.78	GOLGA4
23	36536228	36576477	1644.3	LOC112441526
23	36523080	36527832	1644.3	LOC112443849
23	36517935	36522538	1644.3	SOX4
9	72148823	72225025	1623.12	SLC2A12
9	72111183	72152821	1623.12	TBPL1
4	93985493	93995178	1617.33	SSMEM1
4	93950907	93983080	1617.33	TMEM209
4	93862100	93959366	1617.33	KLHDC10
22	10775869	10900554	1569.27	GOLGA4
22	10692728	10752270	1569.27	DCLK3
22	10692728	10752270	1569.27	DCLK3
9	71362354	71728018	1553.96	EYA4
9	71362354	71728018	1553.96	EYA4
22	10775869	10900554	1550.01	GOLGA4
4	94029000	94070086	1542.69	LOC101903427
4	93985493	93995178	1542.69	SSMEM1
4	93950907	93983080	1542.69	TMEM209
4	93985493	93995178	1542.69	SSMEM1
4	93950907	93983080	1542.69	TMEM209
7	87971293	88214022	1530.56	LOC100616526
7	87971293	88214022	1530.56	LOC100616526
7	87971293	88214022	1530.56	LOC100616526
23	40661	45068	1528.06	LOC112443721
23	3566	40900	1528.06	LOC101906171
23	40661	45068	1528.06	LOC112443721
23	3566	40900	1528.06	LOC101906171
4	93646643	93748860	1483.14	UBE2H
22	10692728	10752270	1474.49	DCLK3
4	94063807	94118097	1463.69	CPA5
4	94029000	94070086	1463.69	LOC101903427
4	94063807	94118097	1463.69	CPA5
4	94029000	94070086	1463.69	LOC101903427
7	87928798	87970403	1453.62	LOC101904350
7	87971293	88214022	1451.81	LOC100616526
9	71362354	71728018	1448.83	EYA4
22	10908405	11270100	1445.94	ITGA9
22	10900165	10901752	1445.94	C22H3orf35
22	10775869	10900554	1445.94	GOLGA4
16	28530499	28690312	1437.77	ENAH
16	28530499	28690312	1437.77	ENAH
16	28530499	28690312	1437.77	ENAH
2	91206609	91230173	1427.86	WDR12
2	91140484	91199301	1427.86	ICA1L
2	91206609	91230173	1427.86	WDR12
2	91140484	91199301	1427.86	ICA1L
2	91140484	91199301	1427.86	ICA1L
11	57190270	57190341	1421.74	TRNAC-GCA
16	28530499	28690312	1409.42	ENAH
1	88318172	88321464	1405.5	LOC112447626
1	88158068	88671406	1405.5	KCNMB2
1	88158068	88671406	1405.5	KCNMB2
1	88158068	88671406	1405.5	KCNMB2
2	91230515	91310808	1402.35	CARF
2	91206609	91230173	1402.35	WDR12
9	40980529	41068857	1401.97	CEP57L1
9	40980529	41068857	1401.97	CEP57L1
2	91140484	91199301	1393.84	ICA1L
2	91059949	91133894	1393.84	FAM117B
2	91140484	91199301	1393.84	ICA1L
2	91059949	91133894	1393.84	FAM117B
4	93646643	93748860	1393.32	UBE2H
4	93646643	93748860	1393.32	UBE2H
4	93619992	93624873	1393.32	LOC112446339
9	72148823	72225025	1392.39	SLC2A12
9	72111183	72152821	1392.39	TBPL1
16	28530499	28690312	1386.79	ENAH
1	88342732	88362404	1383.41	GTPBP6
1	88340913	88350182	1383.41	PLCXD1
1	88318172	88321464	1383.41	LOC112447626
1	88158068	88671406	1383.41	KCNMB2
4	93646643	93748860	1381.58	UBE2H
4	93619992	93624873	1381.58	LOC112446339
2	91059949	91133894	1379.61	FAM117B
9	41068909	41183445	1367.54	SESN1
9	40980529	41068857	1367.54	CEP57L1
7	66907514	68019302	1356.21	SGCD
21	14221313	14228143	1355.38	LOC101902930
7	65477849	65703950	1349.48	GALNT10
16	28530499	28690312	1336.2	ENAH
16	28507156	28510904	1336.2	LOC104974401
16	28499780	28504275	1336.2	LOC112441821
22	10908405	11270100	1335.46	ITGA9
22	10900165	10901752	1335.46	C22H3orf35
22	10775869	10900554	1335.46	GOLGA4
6	78167152	78236287	1333.45	LOC112447161
5	82564972	82646704	1333.32	STK38L
7	87928798	87970403	1331.46	LOC101904350
27	27058562	27062267	1322	LOC104976090
16	28530499	28690312	1312.63	ENAH
27	26801918	26846927	1310.04	GSR
5	82564972	82646704	1307.14	STK38L
5	82864346	82896085	1306.71	INTS13
5	82864346	82896085	1306.71	INTS13
5	82844188	82865505	1306.71	FGFR1OP2
6	78167152	78236287	1298.84	LOC112447161
5	82864346	82896085	1291.72	INTS13
5	82844188	82865505	1291.72	FGFR1OP2
6	78167152	78236287	1291.07	LOC112447161
5	1542009	1644828	1285.75	TPH2
5	1450120	1524580	1285.75	TBC1D15
5	1542009	1644828	1285.75	TPH2
5	1450120	1524580	1285.75	TBC1D15
5	1450120	1524580	1285.75	TBC1D15
2	9838363	9859389	1279.13	ZC3H15
2	9838363	9859389	1279.13	ZC3H15
2	9820826	9820898	1279.13	TRNAG-UCC
5	1450120	1524580	1255.84	TBC1D15
4	93619992	93624873	1252.91	LOC112446339
4	93596158	93596227	1252.91	MIR183
4	93595920	93596022	1252.91	MIR96
4	93591424	93591534	1252.91	MIR182
4	93450631	93581394	1252.91	NRF1
6	78167152	78236287	1243.92	LOC112447161
5	82564972	82646704	1239.42	STK38L
1	18567941	18710975	1238.81	TMPRSS15
1	18567941	18710975	1238.81	TMPRSS15
5	82864346	82896085	1233.8	INTS13
5	82844188	82865505	1233.8	FGFR1OP2
5	82792452	82832242	1233.8	TM7SF3
9	65724483	65923931	1228.57	THEMIS
9	65724483	65923931	1228.57	THEMIS
9	71362354	71728018	1221.22	EYA4
2	39647467	39802943	1214.13	GPD2
2	39647467	39802943	1214.13	GPD2
2	39647467	39802943	1214.13	GPD2
9	40980529	41068857	1213.17	CEP57L1
9	40980529	41068857	1210.52	CEP57L1
9	40933459	40952448	1210.52	LOC112448040
2	40479806	40479961	1209.99	LOC112443647
2	91230515	91310808	1200.25	CARF
2	91230515	91310808	1200.25	CARF
2	91206609	91230173	1200.25	WDR12
2	91059949	91133894	1198.59	FAM117B
5	1450120	1524580	1198.34	TBC1D15
3	9089754	9110946	1198.01	LOC112445929
3	9070076	9120872	1198.01	CD84
3	9089754	9110946	1198.01	LOC112445929
3	9070076	9120872	1198.01	CD84
1	18712587	18736860	1196.76	CHODL
1	18567941	18710975	1196.76	TMPRSS15
2	39839750	39839821	1193.32	TRNAA-CGC
2	39839393	39839463	1193.32	TRNAG-GCC
2	39833996	39842412	1193.32	LOC112442566
2	39839750	39839821	1193.32	TRNAA-CGC
2	39839393	39839463	1193.32	TRNAG-GCC
2	39833996	39842412	1193.32	LOC112442566
2	39647467	39802943	1193.32	GPD2
9	65724483	65923931	1185.85	THEMIS
6	78167152	78236287	1184.2	LOC112447161
2	58559696	58612739	1178.92	SPOPL
2	58559696	58612739	1178.92	SPOPL
6	78167152	78236287	1175.68	LOC112447161
9	65829610	65829681	1175.09	TRNAC-GCA
9	65724483	65923931	1175.09	THEMIS
2	58673736	58739991	1173.1	LOC112442641
7	88196006	88196092	1172.03	MIR9-2
7	87971293	88214022	1172.03	LOC100616526
9	65829610	65829681	1164.37	TRNAC-GCA
9	65724483	65923931	1164.37	THEMIS
27	26495424	26698335	1160.29	RBPMS
27	26495424	26698335	1160.29	RBPMS
27	26495424	26698335	1160.29	RBPMS
4	93596158	93596227	1151.61	MIR183
4	93595920	93596022	1151.61	MIR96
4	93591424	93591534	1151.61	MIR182
4	93450631	93581394	1151.61	NRF1
23	36564395	36569381	1146.61	LOC112443850
23	36536228	36576477	1146.61	LOC112441526
23	36564395	36569381	1146.61	LOC112443850
23	36536228	36576477	1146.61	LOC112441526
23	36523080	36527832	1146.61	LOC112443849
23	36517935	36522538	1146.61	SOX4
4	94142095	94192336	1141.87	CEP41
4	94128595	94135228	1141.87	CPA1
4	94063807	94118097	1141.87	CPA5
4	94128595	94135228	1141.87	CPA1
4	94063807	94118097	1141.87	CPA5
7	87928798	87970403	1139.04	LOC101904350
7	87898526	87898597	1139.04	TRNAC-GCA
7	88196006	88196092	1138.42	MIR9-2
7	87971293	88214022	1138.42	LOC100616526
15	84298326	84298936	1137.69	LOC112441559
15	84271902	84280196	1137.69	LOC100848475
15	84298326	84298936	1137.69	LOC112441559
15	84271902	84280196	1137.69	LOC100848475
15	84390783	84391700	1137.08	LOC788572
16	28530499	28690312	1137.06	ENAH
15	84271902	84280196	1135.28	LOC100848475
22	10908405	11270100	1135.08	ITGA9
22	10900165	10901752	1135.08	C22H3orf35
22	10775869	10900554	1135.08	GOLGA4
9	65724483	65923931	1134.84	THEMIS
24	7398547	7815485	1134.45	DOK6
15	84426095	84427018	1132.15	OR4A16
15	84390783	84391700	1132.15	LOC788572
7	67142187	67144399	1131.11	LOC104969236
7	66907514	68019302	1131.11	SGCD
7	66907514	68019302	1131.11	SGCD
1	85487448	85487518	1125	TRNAG-GCC
16	28507156	28510904	1123.86	LOC104974401
16	28499780	28504275	1123.86	LOC112441821
24	7398547	7815485	1122.02	DOK6
5	82844188	82865505	1121.17	FGFR1OP2
5	82792452	82832242	1121.17	TM7SF3
1	85487448	85487518	1120.7	TRNAG-GCC
5	82983174	83573310	1119.99	ITPR2
5	82979524	82981912	1119.99	LOC112446733
9	47887699	48618731	1117.43	GRIK2
9	47887699	48618731	1117.43	GRIK2
9	47887699	48618731	1117.43	GRIK2
1	85382019	85410788	1115.14	LOC104970940
21	14043752	14073646	1114.83	CHD2
2	58559696	58612739	1112.66	SPOPL
27	26495424	26698335	1108.74	RBPMS
9	47887699	48618731	1102.57	GRIK2
15	84426095	84427018	1102.56	OR4A16
25	28636197	29098356	1098.52	CALN1
25	28636197	29098356	1098.52	CALN1
17	35321214	35523931	1092.7	KIAA1109
17	35221949	35307838	1092.7	ADAD1
17	35321214	35523931	1092.7	KIAA1109
17	35275266	35296860	1092.7	LOC112442030
17	35221949	35307838	1092.7	ADAD1
22	10908405	11270100	1091.44	ITGA9
17	35321214	35523931	1090.44	KIAA1109
10	13544183	13622063	1087.13	SMAD6
10	13544183	13622063	1087.13	SMAD6
10	13572893	13572964	1087.13	TRNAS-GGA
10	13544183	13622063	1087.13	SMAD6
17	35275266	35296860	1086.72	LOC112442030
17	35267914	35267985	1086.72	TRNAW-CCA
17	35221949	35307838	1086.72	ADAD1
11	57190270	57190341	1086	TRNAC-GCA
21	14043752	14073646	1084.91	CHD2
15	84232029	84232958	1084.2	OR4C6
1	85487448	85487518	1084.03	TRNAG-GCC
1	85382019	85410788	1081.53	LOC104970940
10	13572893	13572964	1078.68	TRNAS-GGA
10	13544183	13622063	1078.68	SMAD6
10	13544183	13622063	1078.68	SMAD6
10	13544183	13622063	1078.68	SMAD6
25	28636197	29098356	1078.64	CALN1
17	35275266	35296860	1077.09	LOC112442030
17	35267914	35267985	1077.09	TRNAW-CCA
17	35221949	35307838	1077.09	ADAD1
1	18712587	18736860	1070.34	CHODL
1	18567941	18710975	1070.34	TMPRSS15
9	71108299	71128652	1065.83	LOC104969595
25	28565458	28573838	1064.64	LOC112444311
7	66907514	68019302	1060.52	SGCD
7	66907514	68019302	1060.52	SGCD
2	90864689	91017391	1058.44	BMPR2
2	90864689	91017391	1058.44	BMPR2
23	35332693	35341308	1055.88	PRL
23	35332693	35341308	1055.88	PRL
4	94320322	94329904	1054.52	MARK4
4	94295407	94300321	1054.52	LOC112446420
4	94264005	94443642	1054.52	COPG2
4	94295407	94300321	1054.52	LOC112446420
4	94264005	94443642	1054.52	COPG2
4	94245517	94263783	1054.52	MEST
4	94264005	94443642	1054.52	COPG2
4	94255083	94255174	1054.52	MIR335
4	94245517	94263783	1054.52	MEST
5	81365127	81365228	1054.19	LOC112446912
5	81198214	81592501	1054.19	CCDC91
5	81299561	81300932	1054.19	LOC112446732
5	81198214	81592501	1054.19	CCDC91
5	81299561	81300932	1054.19	LOC112446732
5	81198214	81592501	1054.19	CCDC91
1	88367033	88407986	1050.38	PPP2R3B
1	88342732	88362404	1050.38	GTPBP6
1	88340913	88350182	1050.38	PLCXD1
1	88318172	88321464	1050.38	LOC112447626
1	88158068	88671406	1050.38	KCNMB2
4	104801869	104902621	1048.57	AGK
4	104801869	104902621	1048.57	AGK
7	65477849	65703950	1046.26	GALNT10
17	35267914	35267985	1039.5	TRNAW-CCA
17	35221949	35307838	1039.5	ADAD1
17	35217592	35222759	1039.5	IL2
5	82564972	82646704	1039.33	STK38L
9	65829610	65829681	1036.66	TRNAC-GCA
9	65724483	65923931	1036.66	THEMIS
2	91059949	91133894	1035.09	FAM117B
7	66907514	68019302	1031.03	SGCD
11	12899568	13123869	1024.9	DYSF
11	12899568	13123869	1024.9	DYSF
11	12899568	13123869	1024.9	DYSF
9	47887699	48618731	1024.06	GRIK2
9	47887699	48618731	1024.06	GRIK2
2	55855580	55855651	1020.28	TRNAC-GCA
9	47887699	48618731	1018.89	GRIK2
17	35221949	35307838	1018.34	ADAD1
17	35217592	35222759	1018.34	IL2
9	65724483	65923931	1018.33	THEMIS
9	65660819	65668266	1018.33	LOC101907989
9	65660819	65668266	1018.33	LOC101907989
2	91059949	91133894	1017.24	FAM117B
7	61789978	61803255	1016.74	LOC112447454
7	61778254	61809552	1016.74	LOC112447455
7	61757742	61778425	1016.74	RPS14
7	61757561	61761495	1016.74	LOC107132649
7	61747921	61755746	1016.74	CD74
7	61708222	61746810	1016.74	TCOF1
7	61757742	61778425	1016.74	RPS14
7	61757561	61761495	1016.74	LOC107132649
7	61747921	61755746	1016.74	CD74
7	61708222	61746810	1016.74	TCOF1
7	61747921	61755746	1016.74	CD74
7	61708222	61746810	1016.74	TCOF1
7	67142187	67144399	1016.4	LOC104969236
7	66907514	68019302	1016.4	SGCD
11	12899568	13123869	1014.67	DYSF
10	13671840	13773639	1014.51	LOC107132820
10	13544183	13622063	1014.51	SMAD6
25	28636197	29098356	1012.87	CALN1
9	65724483	65923931	1011.45	THEMIS
9	69202949	69325809	1011.4	AKAP7
9	69202949	69325809	1011.4	AKAP7
9	71362354	71728018	1009.46	EYA4
9	69202949	69325809	1008.82	AKAP7
9	65660819	65668266	1007.28	LOC101907989
9	71362354	71728018	1006.35	EYA4
1	85382019	85410788	1005.97	LOC104970940
9	47887699	48618731	1004.64	GRIK2
2	39647467	39802943	1003.82	GPD2
2	39647467	39802943	1003.82	GPD2
23	35042192	35042300	1002.54	LOC112443928
23	35034373	35046653	1002.54	PRP-VII
23	35042192	35042300	1002.54	LOC112443928
23	35034373	35046653	1002.54	PRP-VII
4	94189340	94194182	1000.52	LOC112446419
4	94142095	94192336	1000.52	CEP41
4	94189340	94194182	1000.52	LOC112446419
4	94142095	94192336	1000.52	CEP41
4	94142095	94192336	1000.52	CEP41
4	94128595	94135228	1000.52	CPA1
2	90864689	91017391	996.691	BMPR2
23	35332693	35341308	996.38	PRL
21	15832656	16147241	993.875	SV2B
21	15832656	16147241	993.875	SV2B
21	15832656	16147241	993.875	SV2B
17	35321214	35523931	991.669	KIAA1109
5	81299561	81300932	987.4	LOC112446732
5	81198214	81592501	987.4	CCDC91
2	90864689	91017391	985.708	BMPR2
3	8969591	9008637	980.246	SLAMF1
3	8969591	9008637	980.246	SLAMF1
3	8969591	9008637	980.246	SLAMF1
7	61708222	61746810	980.137	TCOF1
7	61666505	61690367	980.137	LOC112447558
5	81365127	81365228	978.997	LOC112446912
5	81198214	81592501	978.997	CCDC91
1	85382019	85410788	977.863	LOC104970940
2	35103728	35103809	976.938	TRNAL-CAA
2	34972736	35083013	976.938	PSMD14
2	35103728	35103809	976.938	TRNAL-CAA
2	34972736	35083013	976.938	PSMD14
16	28530499	28690312	975.428	ENAH
9	65724483	65923931	973.316	THEMIS
9	69202949	69325809	972.771	AKAP7
23	268191	961226	971.904	KHDRBS2
23	268191	961226	971.904	KHDRBS2
5	81365127	81365228	971.354	LOC112446912
5	81198214	81592501	971.354	CCDC91
7	66907514	68019302	968.798	SGCD
7	66907514	68019302	968.798	SGCD
1	88367033	88407986	965.153	PPP2R3B
1	88342732	88362404	965.153	GTPBP6
1	88340913	88350182	965.153	PLCXD1
1	88158068	88671406	965.153	KCNMB2
4	80158558	80928952	963.334	SUGCT
4	80158558	80928952	963.334	SUGCT
4	80158558	80928952	961.608	SUGCT
17	35221949	35307838	960.609	ADAD1
17	35217592	35222759	960.609	IL2
10	13671840	13773639	960.082	LOC107132820
4	104801869	104902621	959.613	AGK
4	104801869	104902621	959.613	AGK
7	88246676	88425829	955.434	MEF2C
7	87971293	88214022	955.434	LOC100616526
11	12755550	12841953	954.276	LOC107131325
5	82983174	83573310	951.312	ITPR2
5	82979524	82981912	951.312	LOC112446733
5	1542009	1644828	949.231	TPH2
9	66886709	66886780	949.204	TRNAY-AUA
9	66886709	66886780	949.204	TRNAY-AUA
9	66886709	66886780	949.204	TRNAY-AUA
9	66858134	66858239	949.204	LOC112448194
27	26760165	26769571	947.879	SMIM18
27	26703211	26783526	947.879	GTF2E2
27	26760165	26769571	947.879	SMIM18
27	26703211	26783526	947.879	GTF2E2
25	28636197	29098356	947.466	CALN1
16	28066497	28442800	946.896	DNAH14
16	28066497	28442800	946.896	DNAH14
5	81198214	81592501	945.528	CCDC91
5	81198214	81592501	945.528	CCDC91
5	81198214	81592501	945.528	CCDC91
16	28066497	28442800	945.216	DNAH14
6	18125623	18254825	944.787	DKK2
9	69202949	69325809	944.224	AKAP7
25	28565458	28573838	942.932	LOC112444311
15	84426095	84427018	942.239	OR4A16
5	81198214	81592501	941.47	CCDC91
24	7398547	7815485	941.365	DOK6
22	25982413	26207554	941	CHL1
22	25982413	26207554	941	CHL1
4	94264005	94443642	940.745	COPG2
4	94320322	94329904	940.745	MARK4
4	94264005	94443642	940.745	COPG2
6	57434131	57441932	939.916	LOC104972737
6	57434131	57441932	939.916	LOC104972737
6	57203066	57429961	939.916	TBC1D1
17	35321214	35523931	935.239	KIAA1109
6	57434131	57441932	933.409	LOC104972737
6	57203066	57429961	933.409	TBC1D1
6	57203066	57429961	933.409	TBC1D1
27	26703211	26783526	931.753	GTF2E2
27	26495424	26698335	931.753	RBPMS
27	26703211	26783526	931.753	GTF2E2
27	26495424	26698335	931.753	RBPMS
4	104908397	104960673	931.484	KIAA1147
4	104801869	104902621	931.484	AGK
4	104908397	104960673	931.484	KIAA1147
4	104801869	104902621	931.484	AGK
21	14233118	14243499	931.39	LOC112443130
21	14221313	14228143	931.39	LOC101902930
21	14233118	14243499	931.39	LOC112443130
21	14221313	14228143	931.39	LOC101902930
14	66989973	67551100	931.317	CPQ
14	66989973	67551100	931.317	CPQ
14	67033127	67033198	931.317	TRNAC-ACA
14	66989973	67551100	931.317	CPQ
27	27079614	27120758	930.862	PURG
27	27074543	27075022	930.862	LOC101906615
27	27058562	27062267	930.862	LOC104976090
21	14043752	14073646	929.288	CHD2
21	13981528	14031532	929.288	RGMA
21	14043752	14073646	929.288	CHD2
21	13981528	14031532	929.288	RGMA
9	72148823	72225025	924.829	SLC2A12
9	72111183	72152821	924.829	TBPL1
2	39888279	39906249	921.36	NR4A2
2	39882372	39888977	921.36	LOC112442205
2	39888279	39906249	921.36	NR4A2
2	39882372	39888977	921.36	LOC112442205
2	39833996	39842412	921.36	LOC112442566
2	90741485	90741569	921.18	LOC112443644
2	90738597	90764593	921.18	SUMO1
2	90611110	90738676	921.18	KIAA2012
2	90741485	90741569	921.18	LOC112443644
2	90738597	90764593	921.18	SUMO1
2	90611110	90738676	921.18	KIAA2012
17	35321214	35523931	919.405	KIAA1109
10	44988019	45107003	916.105	LOC104973145
10	44988019	45107003	916.105	LOC104973145
11	12899568	13123869	914.034	DYSF
22	10908405	11270100	911.539	ITGA9
16	28066497	28442800	910.548	DNAH14
4	80158558	80928952	909.967	SUGCT
9	66858134	66858239	906.919	LOC112448194
18	14722672	14739225	906.69	DEF8
18	14709021	14717352	906.69	TUBB3
18	14705093	14706843	906.69	MC1R
18	14681418	14702859	906.69	TCF25
18	14709021	14717352	906.69	TUBB3
18	14705093	14706843	906.69	MC1R
18	14681418	14702859	906.69	TCF25
18	14663964	14666881	906.69	LOC112442275
18	14652333	14679143	906.69	SPIRE2
18	14681418	14702859	906.69	TCF25
18	14663964	14666881	906.69	LOC112442275
18	14652333	14679143	906.69	SPIRE2
18	14605683	14644994	906.69	FANCA
7	61789978	61803255	904.457	LOC112447454
7	61778254	61809552	904.457	LOC112447455
7	61757742	61778425	904.457	RPS14
7	61757561	61761495	904.457	LOC107132649
16	28066497	28442800	904.119	DNAH14
16	28061462	28062241	904.119	LOC785251
5	94028129	94028311	901.751	LOC112446862
5	94018314	94039950	901.751	STRAP
5	93887855	94006860	901.751	DERA
5	93887855	94006860	901.751	DERA
4	80158558	80928952	900.724	SUGCT
14	66989973	67551100	900.539	CPQ
18	65769086	65775448	899.982	TRIM28
18	65747929	65766422	899.982	LOC112442228
18	65742900	65747864	899.982	ZBTB45
18	65732879	65741718	899.982	SLC27A5
18	65720523	65729027	899.982	ZNF446
18	65747929	65766422	899.982	LOC112442228
18	65742900	65747864	899.982	ZBTB45
18	65732879	65741718	899.982	SLC27A5
18	65720523	65729027	899.982	ZNF446
18	65712895	65718615	899.982	LOC100847773
18	65701875	65709787	899.982	LOC100847831
18	65691618	65702111	899.982	ZNF132
18	14663964	14666881	899.599	LOC112442275
18	14652333	14679143	899.599	SPIRE2
18	14605683	14644994	899.599	FANCA
18	14605683	14644994	899.599	FANCA
18	14592447	14607421	899.599	ZNF276
18	14605683	14644994	899.599	FANCA
18	14592447	14607421	899.599	ZNF276
18	14582698	14592670	899.599	VPS9D1
9	69202949	69325809	898.569	AKAP7
1	87648273	87717144	897.915	GNB4
1	87648273	87717144	897.915	GNB4
22	25982413	26207554	896.628	CHL1
29	46614678	46617147	895.965	LOC112444901
29	46614678	46617147	895.965	LOC112444901
29	46582304	46587676	895.965	LOC104970116
15	84232029	84232958	893.874	OR4C6
15	84216461	84217012	893.874	LOC104970693
15	84216461	84217012	893.874	LOC104970693
9	67735745	67868774	891.474	ARHGAP18
9	67735745	67868774	891.474	ARHGAP18
7	61708222	61746810	889.773	TCOF1
7	61666505	61690367	889.773	LOC112447558
2	40479806	40479961	889.423	LOC112443647
2	40458044	40458150	889.423	LOC112443720
10	45157991	45165484	889.013	PTGDR
1	87648273	87717144	884.644	GNB4
18	65786615	65796747	884.445	MZF1
18	65782595	65793916	884.445	LOC112442226
18	65779276	65782514	884.445	UBE2M
18	65775981	65778680	884.445	CHMP2A
18	65769086	65775448	884.445	TRIM28
18	65747929	65766422	884.445	LOC112442228
18	65742900	65747864	884.445	ZBTB45
18	65732879	65741718	884.445	SLC27A5
25	28565458	28573838	883.7	LOC112444311
25	28378787	28524743	883.7	TYW1
7	87821321	87826020	882.69	LOC112447564
7	87739194	87817552	882.69	TMEM161B
7	87739194	87817552	882.69	TMEM161B
7	87739194	87817552	882.69	TMEM161B
8	98925058	99092514	877.992	PTPN3
8	98925058	99092514	877.992	PTPN3
8	98925058	99092514	877.992	PTPN3
4	104908397	104960673	877.337	KIAA1147
4	104801869	104902621	877.337	AGK
10	13426219	13489910	877.226	LOC112441475
11	12755550	12841953	877.178	LOC107131325
11	12755550	12841953	877.178	LOC107131325
11	12755550	12841953	877.178	LOC107131325
27	26801918	26846927	877.051	GSR
27	26760165	26769571	877.051	SMIM18
27	26703211	26783526	877.051	GTF2E2
23	41485616	41715084	876.636	JARID2
23	41485616	41715084	876.636	JARID2
7	67142187	67144399	876.313	LOC104969236
7	66907514	68019302	876.313	SGCD
5	81198214	81592501	875.602	CCDC91
5	1450120	1524580	875.301	TBC1D15
5	94028129	94028311	874.45	LOC112446862
5	94018314	94039950	874.45	STRAP
5	94028129	94028311	874.45	LOC112446862
5	94018314	94039950	874.45	STRAP
5	93887855	94006860	874.45	DERA
11	12821243	12823837	872.239	LOC104973297
11	12755550	12841953	872.239	LOC107131325
11	12821243	12823837	872.239	LOC104973297
11	12755550	12841953	872.239	LOC107131325
7	61815017	61902938	869.465	NDST1
7	61789978	61803255	869.465	LOC112447454
7	61778254	61809552	869.465	LOC112447455
14	67033127	67033198	868.855	TRNAC-ACA
14	67019700	67019775	868.855	MIR584-1
14	66989973	67551100	868.855	CPQ
4	94245517	94263783	868.365	MEST
4	94189340	94194182	868.365	LOC112446419
4	94142095	94192336	868.365	CEP41
22	25982413	26207554	866.16	CHL1
24	7398547	7815485	864.309	DOK6
1	87648273	87717144	863.095	GNB4
14	67019700	67019775	861.648	MIR584-1
14	66989973	67551100	861.648	CPQ
1	16843916	16843987	859.689	TRNAC-GCA
1	16843916	16843987	859.689	TRNAC-GCA
4	80158558	80928952	858.364	SUGCT
7	61815017	61902938	855.812	NDST1
7	61789978	61803255	855.812	LOC112447454
7	61778254	61809552	855.812	LOC112447455
27	26703211	26783526	855.726	GTF2E2
1	18712587	18736860	855.273	CHODL
16	28066497	28442800	854.518	DNAH14
23	41568225	41568329	852.569	LOC112443921
23	41485616	41715084	852.569	JARID2
18	65720523	65729027	852.493	ZNF446
18	65712895	65718615	852.493	LOC100847773
18	65701875	65709787	852.493	LOC100847831
18	65691618	65702111	852.493	ZNF132
18	65679381	65687153	852.493	ZNF584
18	65701875	65709787	852.493	LOC100847831
18	65691618	65702111	852.493	ZNF132
18	65679381	65687153	852.493	ZNF584
18	65665958	65670124	852.493	RNF225
18	65660255	65665845	852.493	RPS5
23	41485616	41715084	852.393	JARID2
7	73580713	73638538	851.131	GABRA1
2	56473705	56786999	850.504	LRP1B
2	56473705	56786999	850.504	LRP1B
2	56473705	56786999	850.504	LRP1B
5	82792452	82832242	848.746	TM7SF3
5	82772589	82782365	848.746	MED21
9	47887699	48618731	848.601	GRIK2
7	87821321	87826020	847.521	LOC112447564
7	87739194	87817552	847.521	TMEM161B
9	65724483	65923931	843.968	THEMIS
9	65724483	65923931	843.968	THEMIS
2	32625607	32756982	840.647	FIGN
18	65679381	65687153	840.254	ZNF584
18	65665958	65670124	840.254	RNF225
18	65660255	65665845	840.254	RPS5
18	65649377	65658332	840.254	LOC112442227
18	65641101	65645263	840.254	A1BG
23	34955176	34955282	837.464	LOC112443926
23	34947813	34959637	837.464	PRP9
23	34929387	34929495	837.464	LOC112443935
23	34921730	34934622	837.464	PRP14
23	34947813	34959637	837.464	PRP9
23	34929387	34929495	837.464	LOC112443935
23	34921730	34934622	837.464	PRP14
23	34902642	34902750	837.464	LOC112443936
23	34929387	34929495	837.464	LOC112443935
23	34921730	34934622	837.464	PRP14
23	34902642	34902750	837.464	LOC112443936
23	34868210	34881016	837.464	PRP2
2	35143355	35239531	836.446	TANK
2	35143355	35239531	836.446	TANK
2	35143355	35239531	836.446	TANK
18	65665958	65670124	833.368	RNF225
18	65660255	65665845	833.368	RPS5
18	65649377	65658332	833.368	LOC112442227
18	65641101	65645263	833.368	A1BG
14	66989973	67551100	832.138	CPQ
6	39779275	40184422	830.331	SLIT2
6	39779275	40184422	830.331	SLIT2
6	39779275	40184422	830.331	SLIT2
10	45157991	45165484	828.071	PTGDR
10	45157991	45165484	828.071	PTGDR
5	93887855	94006860	826.82	DERA
9	71362354	71728018	826.556	EYA4
9	71362354	71728018	826.556	EYA4
9	71362354	71728018	826.019	EYA4
9	71362354	71728018	826.019	EYA4
23	41568225	41568329	824.875	LOC112443921
23	41485616	41715084	824.875	JARID2
6	57203066	57429961	824.468	TBC1D1
23	35096334	35096444	824.131	LOC112443943
23	35089086	35100806	824.131	PRP3
23	35089086	35100806	824.131	PRP3
23	35042192	35042300	824.131	LOC112443928
23	35034373	35046653	824.131	PRP-VII
20	41213948	41297707	822.153	ZFR
20	41213948	41297707	822.153	ZFR
20	41166838	41166910	822.153	TRNAG-CCC
2	9838363	9859389	822.121	ZC3H15
2	9820826	9820898	822.121	TRNAG-UCC
29	46582304	46587676	820.062	LOC104970116
29	46558374	46560481	820.062	LOC112444899
29	46582304	46587676	820.062	LOC104970116
29	46558374	46560481	820.062	LOC112444899
9	41503633	41621614	819.475	FOXO3
9	41503633	41621614	819.475	FOXO3
2	39647467	39802943	818.043	GPD2
15	84155077	84156569	817.822	OR4A15
15	84155077	84156569	817.822	OR4A15
22	25982413	26207554	816.612	CHL1
8	97013132	97057377	814.527	RAD23B
6	12216828	12802672	811.481	ANK2
6	12216828	12802672	811.481	ANK2
6	12216828	12802672	811.481	ANK2
9	9970635	10070099	811.323	B3GAT2
9	9785206	9975022	811.323	SMAP1
9	9785206	9975022	811.323	SMAP1
27	26565754	26565831	810.709	MIR2399
27	26495424	26698335	810.709	RBPMS
9	71362354	71728018	809.756	EYA4
9	77684915	77700145	809.094	LOC107132782
5	81198214	81592501	808.022	CCDC91
5	81198214	81592501	808.022	CCDC91
4	94264005	94443642	804.505	COPG2
4	94264005	94443642	804.505	COPG2
7	73772171	73901459	803.257	GABRG2
7	73772171	73901459	803.257	GABRG2
7	73772171	73901459	803.257	GABRG2
9	47887699	48618731	802.062	GRIK2
9	47887699	48618731	802.062	GRIK2
9	47887699	48618731	802.062	GRIK2
7	66907514	68019302	801.917	SGCD
1	87720810	87764841	800.233	MFN1
1	87648273	87717144	800.233	GNB4
5	82792452	82832242	800.054	TM7SF3
5	82772589	82782365	800.054	MED21
5	82772589	82782365	800.054	MED21
11	99546659	99556056	798.152	DOLPP1
11	99510684	99535599	798.152	MIGA2
11	99489805	99506851	798.152	SH3GLB2
11	99510684	99535599	798.152	MIGA2
11	99489805	99506851	798.152	SH3GLB2
11	99445798	99489021	798.152	NUP188
9	71362354	71728018	798.152	EYA4
5	81198214	81592501	797.71	CCDC91
16	28066497	28442800	796.823	DNAH14
16	28061462	28062241	796.823	LOC785251
11	12821243	12823837	791.981	LOC104973297
11	12755550	12841953	791.981	LOC107131325
17	6799299	7556716	791.838	LRBA
17	6799299	7556716	791.838	LRBA
17	6799299	7556716	791.838	LRBA
22	10692728	10752270	791.431	DCLK3
22	10590548	10687871	791.431	TRANK1
22	10646956	10654042	791.431	LOC112443434
22	10590548	10687871	791.431	TRANK1
22	10646956	10654042	791.431	LOC112443434
22	10590548	10687871	791.431	TRANK1
1	87924393	87924522	789.208	LOC112448316
1	87871399	87963844	789.208	PIK3CA
1	87924393	87924522	789.208	LOC112448316
1	87871399	87963844	789.208	PIK3CA
1	87924393	87924522	789.208	LOC112448316
1	87871399	87963844	789.208	PIK3CA
1	87793394	87891502	789.208	KCNMB3
10	54635978	54787146	788.49	PRTG
10	54426228	54570735	788.49	NEDD4
5	81198214	81592501	788.075	CCDC91
9	47887699	48618731	785.491	GRIK2
18	65649377	65658332	785.02	LOC112442227
18	65641101	65645263	785.02	A1BG
18	65600760	65613859	785.02	ZNF8
18	65600760	65613859	785.02	ZNF8
18	65579758	65589417	785.02	LOC100847745
5	81198214	81592501	784.911	CCDC91
25	28636197	29098356	784.576	CALN1
17	7566595	7755290	783.017	DCLK2
17	7566595	7755290	783.017	DCLK2
2	32625607	32756982	782.93	FIGN
2	32625607	32756982	782.93	FIGN
2	32708913	32708985	782.93	TRNAC-GCA
2	32625607	32756982	782.93	FIGN
9	47887699	48618731	782.586	GRIK2
5	93887855	94006860	781.71	DERA
5	93887855	94006860	781.71	DERA
11	12899568	13123869	781.235	DYSF
10	54426228	54570735	779.707	NEDD4
28	13021224	13050052	779.706	ZNF25
28	13002991	13010905	779.706	LOC107131925
28	12991026	13004366	779.706	LOC101905153
28	13002991	13010905	779.706	LOC107131925
28	12991026	13004366	779.706	LOC101905153
15	76948152	76953777	778.542	LOC112441656
15	76852567	77063233	778.542	C15H11orf49
15	76948152	76953777	778.542	LOC112441656
15	76852567	77063233	778.542	C15H11orf49
15	76948152	76953777	778.542	LOC112441656
15	76852567	77063233	778.542	C15H11orf49
25	29782248	30997179	778.009	AUTS2
25	29782248	30997179	778.009	AUTS2
14	66989973	67551100	777.884	CPQ
9	47887699	48618731	777.84	GRIK2
2	56473705	56786999	777.599	LRP1B
6	12216828	12802672	776.932	ANK2
7	63636150	63653882	775.371	NMUR2
20	41166838	41166910	771.502	TRNAG-CCC
5	81198214	81592501	771.426	CCDC91
8	98925058	99092514	770.24	PTPN3
28	13021224	13050052	770.089	ZNF25
28	13002991	13010905	770.089	LOC107131925
28	12991026	13004366	770.089	LOC101905153
16	28507156	28510904	768.127	LOC104974401
16	28499780	28504275	768.127	LOC112441821
16	28444545	28473736	768.127	LBR
1	87871399	87963844	765.66	PIK3CA
1	87793394	87891502	765.66	KCNMB3
9	71362354	71728018	763.514	EYA4
1	88367033	88407986	763.331	PPP2R3B
1	88342732	88362404	763.331	GTPBP6
1	88158068	88671406	763.331	KCNMB2
29	46558374	46560481	762.619	LOC112444899
9	9970635	10070099	760.792	B3GAT2
9	9785206	9975022	760.792	SMAP1
2	41675904	42332413	760.148	GALNT13
2	41675904	42332413	760.148	GALNT13
7	73772171	73901459	760.103	GABRG2
7	73772171	73901459	760.103	GABRG2
7	73772171	73901459	760.103	GABRG2
15	76852567	77063233	759.436	C15H11orf49
14	76742940	76743011	758.688	TRNAS-GGA
25	29782248	30997179	757.784	AUTS2
23	34979480	34979590	757.269	LOC112443934
2	41675904	42332413	756.759	GALNT13
8	97161594	97164635	755.351	LOC104969469
10	13671840	13773639	755.305	LOC107132820
25	29782248	30997179	754.826	AUTS2
18	65808137	65814012	754.136	LOC101903649
18	65807121	65807934	754.136	LOC112442230
18	65797562	65805430	754.136	LOC101903385
18	65786615	65796747	754.136	MZF1
18	65782595	65793916	754.136	LOC112442226
18	65779276	65782514	754.136	UBE2M
18	65775981	65778680	754.136	CHMP2A
18	65769086	65775448	754.136	TRIM28
18	65747929	65766422	754.136	LOC112442228
9	71108299	71128652	753.167	LOC104969595
6	12216828	12802672	752.62	ANK2
23	34979480	34979590	751.108	LOC112443934
23	34955176	34955282	751.108	LOC112443926
23	34947813	34959637	751.108	PRP9
20	41213948	41297707	750.761	ZFR
20	41213948	41297707	750.761	ZFR
20	41213948	41297707	750.761	ZFR
1	85302293	85303771	749.435	SOX2
1	85271628	85316672	749.435	LOC100849009
1	85302293	85303771	749.435	SOX2
1	85271628	85316672	749.435	LOC100849009
9	40759537	40772112	744.156	CD164
7	87821321	87826020	743.106	LOC112447564
17	6799299	7556716	741.659	LRBA
10	13426219	13489910	740.511	LOC112441475
10	13426219	13489910	740.511	LOC112441475
18	65808137	65814012	740.39	LOC101903649
18	65807121	65807934	740.39	LOC112442230
18	65797562	65805430	740.39	LOC101903385
18	65786615	65796747	740.39	MZF1
18	65782595	65793916	740.39	LOC112442226
18	65779276	65782514	740.39	UBE2M
14	66989973	67551100	740.297	CPQ
7	95212710	95286564	739.42	ELL2
7	95212710	95286564	739.42	ELL2
7	95212710	95286564	739.42	ELL2
17	35119744	35135118	739.086	LOC112442029
9	41503633	41621614	738.341	FOXO3
9	41503633	41621614	738.341	FOXO3
9	41558168	41560089	738.341	LOC112448043
9	41503633	41621614	738.341	FOXO3
18	65808137	65814012	737.793	LOC101903649
18	65807121	65807934	737.793	LOC112442230
18	65797562	65805430	737.793	LOC101903385
25	29782248	30997179	737.789	AUTS2
25	29782248	30997179	737.789	AUTS2
6	57203066	57429961	737.719	TBC1D1
2	39888279	39906249	737.368	NR4A2
2	39882372	39888977	737.368	LOC112442205
5	82983174	83573310	737.266	ITPR2
5	82979524	82981912	737.266	LOC112446733
23	35287214	35299843	736.872	CSH2
1	85302293	85303771	734.922	SOX2
1	85271628	85316672	734.922	LOC100849009
2	90611110	90738676	733.131	KIAA2012
9	69202949	69325809	732.798	AKAP7
2	56473705	56786999	730.86	LRP1B
17	12841886	12889172	730.732	LOC112441992
17	12841886	12889172	730.732	LOC112441992
15	77281892	77368002	728.535	CELF1
15	77281892	77368002	728.535	CELF1
15	77261077	77273516	728.535	RAPSN
15	77281892	77368002	728.535	CELF1
15	77261077	77273516	728.535	RAPSN
15	77250375	77256487	728.535	PSMC3
15	77240234	77248528	728.535	SLC39A13
15	77230679	77241565	728.535	LOC107133473
7	61815017	61902938	727.934	NDST1
1	88158068	88671406	727.394	KCNMB2
1	88158068	88671406	727.394	KCNMB2
2	55855580	55855651	726.718	TRNAC-GCA
21	34575162	34630601	724.011	PML
21	34563302	34565638	724.011	LOC104969321
21	34560043	34562973	724.011	LOC104969313
21	34554788	34563162	724.011	ISLR2
21	34563302	34565638	724.011	LOC104969321
21	34560043	34562973	724.011	LOC104969313
21	34554788	34563162	724.011	ISLR2
21	34509671	34512797	724.011	ISLR
21	34478054	34507705	724.011	STRA6
2	24080798	24080904	722.669	LOC112443693
2	24026650	24068968	722.669	PDK1
2	24026650	24068968	722.669	PDK1
2	24026650	24068968	722.669	PDK1
2	24011434	24011506	722.669	TRNAG-UCC
1	85013411	85112629	722.369	LOC784318
1	85008487	85012939	722.369	LOC112446998
1	85013411	85112629	722.369	LOC784318
1	85008487	85012939	722.369	LOC112446998
9	40759537	40772112	722.216	CD164
9	40714198	40751881	722.216	PPIL6
2	99217844	100507945	721.682	ERBB4
2	99217844	100507945	721.682	ERBB4
2	99217844	100507945	721.682	ERBB4
11	78398389	78400601	720.998	RHOB
17	35321214	35523931	720.252	KIAA1109
17	35321214	35523931	720.252	KIAA1109
5	81198214	81592501	719.991	CCDC91
9	65724483	65923931	719.482	THEMIS
25	29782248	30997179	719.44	AUTS2
25	29782248	30997179	719.44	AUTS2
25	29782248	30997179	719.44	AUTS2
11	78486771	78604109	719.175	PUM2
11	78486771	78604109	719.175	PUM2
1	87536377	87567798	718.976	ACTL6A
7	88246676	88425829	717.889	MEF2C
10	45233899	45256216	717.418	PLEKHO2
1	85271628	85316672	717.384	LOC100849009
7	73580713	73638538	717.243	GABRA1
7	96602708	96624452	717.044	RIOK2
7	96595482	96600806	717.044	LOC112447495
7	96602708	96624452	717.044	RIOK2
7	96595482	96600806	717.044	LOC112447495
7	96536557	96592167	717.044	LIX1
7	96602708	96624452	717.044	RIOK2
7	96595482	96600806	717.044	LOC112447495
7	96536557	96592167	717.044	LIX1
5	93887855	94006860	716.81	DERA
5	94125169	94321581	716.487	EPS8
6	12216828	12802672	714.795	ANK2
6	12216828	12802672	714.795	ANK2
16	28530499	28690312	713.05	ENAH
4	50637291	50722963	711.875	LOC112446380
4	50635614	50635721	711.875	LOC112446543
4	50595363	50617754	711.875	LOC104972052
4	50482582	50651615	711.875	CTTNBP2
4	50595363	50617754	711.875	LOC104972052
4	50482582	50651615	711.875	CTTNBP2
4	80158558	80928952	711.825	SUGCT
4	80158558	80928952	711.825	SUGCT
2	41675904	42332413	711.234	GALNT13
17	6799299	7556716	711.198	LRBA
20	66694144	66751532	709.328	UBE2QL1
11	78486771	78604109	706.665	PUM2
7	89936060	89953545	706.051	CETN3
7	89936060	89953545	706.051	CETN3
7	87739194	87817552	705.341	TMEM161B
1	16843916	16843987	705.141	TRNAC-GCA
17	6799299	7556716	703.303	LRBA
17	6799299	7556716	703.303	LRBA
17	6799299	7556716	703.303	LRBA
7	90036757	90081679	701.439	POLR3G
7	90012728	90037230	701.439	MBLAC2
7	90036757	90081679	701.439	POLR3G
7	90012728	90037230	701.439	MBLAC2
26	38326520	38338490	701.17	LOC112444480
11	78398389	78400601	700.436	RHOB
27	26565754	26565831	699.033	MIR2399
27	26495424	26698335	699.033	RBPMS
28	13021224	13050052	698.443	ZNF25
4	80929371	80931413	697.625	MPLKIP
4	80926703	80927654	697.625	LOC112446479
4	80158558	80928952	697.625	SUGCT
4	80929371	80931413	697.625	MPLKIP
4	80926703	80927654	697.625	LOC112446479
4	80158558	80928952	697.625	SUGCT
4	80158558	80928952	697.625	SUGCT
25	29782248	30997179	696.587	AUTS2
11	78629631	78653584	694.997	SDC1
11	78486771	78604109	694.997	PUM2
9	77684915	77700145	694.18	LOC107132782
22	10646956	10654042	693.41	LOC112443434
22	10590548	10687871	693.41	TRANK1
10	54635978	54787146	692.278	PRTG
7	96602708	96624452	691.696	RIOK2
9	9785206	9975022	691.693	SMAP1
9	9785206	9975022	691.693	SMAP1
25	29782248	30997179	690.121	AUTS2
25	29782248	30997179	690.121	AUTS2
25	29782248	30997179	690.121	AUTS2
10	54426228	54570735	688.694	NEDD4
2	32625607	32756982	687.68	FIGN
2	32625607	32756982	687.68	FIGN
5	95392657	95392762	687.038	LOC112446913
5	95363670	95478832	687.038	ATF7IP
5	95392657	95392762	687.038	LOC112446913
5	95363670	95478832	687.038	ATF7IP
5	95273631	95362983	687.038	PLBD1
7	90083735	90097651	686.818	LYSMD3
7	90036757	90081679	686.818	POLR3G
5	95363670	95478832	686.69	ATF7IP
5	95363670	95478832	686.69	ATF7IP
7	90012728	90037230	686.398	MBLAC2
5	87876137	88056419	686.207	ST8SIA1
5	87876137	88056419	686.207	ST8SIA1
5	87876137	88056419	686.207	ST8SIA1
4	84688361	85252121	686.191	KCND2
4	84688361	85252121	686.191	KCND2
4	84688361	85252121	686.191	KCND2
9	71108299	71128652	685.514	LOC104969595
6	67916284	67961586	684.733	SPATA18
1	85013411	85112629	683.851	LOC784318
5	10847692	11349880	683.742	PPFIA2
5	10847692	11349880	683.742	PPFIA2
5	10847692	11349880	683.742	PPFIA2
22	25982413	26207554	683.6	CHL1
10	13426219	13489910	683.395	LOC112441475
10	13404231	13420411	683.395	LCTL
9	68938203	69149275	683.355	EPB41L2
9	68938203	69149275	683.355	EPB41L2
22	25982413	26207554	683.172	CHL1
5	81841203	81858767	683.151	PTHLH
5	81841203	81858767	683.151	PTHLH
5	81841203	81858767	683.151	PTHLH
17	35119744	35135118	681.699	LOC112442029
7	96536557	96592167	681.069	LIX1
8	97013132	97057377	680.697	RAD23B
23	41485616	41715084	679.794	JARID2
2	94459779	94489946	679.231	NDUFS1
2	94436820	94465669	679.231	LOC104968518
2	94420376	94420447	679.231	TRNAC-GCA
2	94416542	94425191	679.231	LOC112442246
2	94352872	94423485	679.231	INO80D
2	94436820	94465669	679.231	LOC104968518
2	94420376	94420447	679.231	TRNAC-GCA
2	94416542	94425191	679.231	LOC112442246
2	94352872	94423485	679.231	INO80D
19	572768	1418459	679.228	CA10
19	572768	1418459	679.228	CA10
19	572768	1418459	679.228	CA10
15	77281892	77368002	678.623	CELF1
3	106589750	106930676	677.91	MACF1
3	106898191	106898377	677.91	LOC112446146
3	106589750	106930676	677.91	MACF1
3	106898191	106898377	677.91	LOC112446146
3	106850628	106864436	677.91	LOC112446034
3	106589750	106930676	677.91	MACF1
5	93887855	94006860	677.619	DERA
20	41323055	41391744	676.325	MTMR12
20	41213948	41297707	676.325	ZFR
25	29782248	30997179	676.006	AUTS2
4	80158558	80928952	675.281	SUGCT
9	77684915	77700145	675.193	LOC107132782
9	77684915	77700145	675.193	LOC107132782
2	41675904	42332413	675.058	GALNT13
10	13426219	13489910	674.935	LOC112441475
10	13404231	13420411	674.935	LCTL
10	13362368	13404845	674.935	ZWILCH
11	78486771	78604109	674.637	PUM2
11	78486771	78604109	674.637	PUM2
11	78486771	78604109	674.637	PUM2
11	49449772	49461523	674.546	GGCX
11	49427903	49449530	674.546	VAMP8
11	49416822	49425368	674.546	VAMP5
11	49411110	49413469	674.546	RNF181
11	49406589	49411187	674.546	TMEM150A
11	49397862	49403918	674.546	C11H2orf68
11	49427903	49449530	674.546	VAMP8
11	49416822	49425368	674.546	VAMP5
11	49411110	49413469	674.546	RNF181
11	49406589	49411187	674.546	TMEM150A
11	49397862	49403918	674.546	C11H2orf68
11	49394434	49394933	674.546	LOC112448792
11	49357792	49394378	674.546	USP39
11	49406589	49411187	674.546	TMEM150A
11	49397862	49403918	674.546	C11H2orf68
11	49394434	49394933	674.546	LOC112448792
11	49357792	49394378	674.546	USP39
23	34902642	34902750	673.2	LOC112443936
23	34875975	34876083	673.2	LOC112443937
23	34868210	34881016	673.2	PRP2
12	30215332	30219293	671.539	LOC112449052
12	30182978	30209670	671.539	USPL1
12	30182978	30209670	671.539	USPL1
12	30174217	30174290	671.539	TRNAN-GUU
4	80158558	80928952	669.361	SUGCT
4	80158558	80928952	669.361	SUGCT
7	73772171	73901459	669.263	GABRG2
4	93450631	93581394	668.887	NRF1
4	93450631	93581394	668.887	NRF1
18	14742097	14766294	668.856	LOC532875
18	14738872	14741843	668.856	CENPBD1
18	14722672	14739225	668.856	DEF8
18	14709021	14717352	668.856	TUBB3
18	14705093	14706843	668.856	MC1R
18	14681418	14702859	668.856	TCF25
19	572768	1418459	668.691	CA10
19	572768	1418459	668.691	CA10
14	66852891	66857357	668.391	TSPYL5
14	66850415	66852837	668.391	LOC104974119
14	66852891	66857357	668.391	TSPYL5
14	66850415	66852837	668.391	LOC104974119
4	47988347	48028141	667.837	PIK3CG
4	47421323	48114707	667.837	LOC104972036
4	47988347	48028141	667.837	PIK3CG
4	47421323	48114707	667.837	LOC104972036
27	27079614	27120758	667.633	PURG
27	27074543	27075022	667.633	LOC101906615
27	27058562	27062267	667.633	LOC104976090
9	41655110	41851120	667.613	AFG1L
9	41503633	41621614	667.613	FOXO3
2	94459779	94489946	667.447	NDUFS1
2	94436820	94465669	667.447	LOC104968518
6	39779275	40184422	666.961	SLIT2
1	87720810	87764841	666.64	MFN1
1	87648273	87717144	666.64	GNB4
6	67916284	67961586	666.557	SPATA18
6	67916284	67961586	666.557	SPATA18
7	90083735	90097651	666.505	LYSMD3
7	90036757	90081679	666.505	POLR3G
8	98557043	98557115	666.036	TRNAC-GCA
8	98544957	98601628	666.036	CTNNAL1
8	98536710	98543213	666.036	FAM206A
8	98473478	98536467	666.036	ELP1
8	98544957	98601628	666.036	CTNNAL1
8	98536710	98543213	666.036	FAM206A
8	98473478	98536467	666.036	ELP1
7	95212710	95286564	665.567	ELL2
21	14339186	14379987	665.423	FAM174B
14	76742940	76743011	664.611	TRNAS-GGA
15	77200845	77230371	664.374	SPI1
15	77181629	77199362	664.374	MYBPC3
15	77140091	77180694	664.374	MADD
15	77181629	77199362	664.374	MYBPC3
15	77154599	77154677	664.374	MIR2318
15	77140091	77180694	664.374	MADD
1	98022920	98348911	662.664	MECOM
1	98022920	98348911	662.664	MECOM
1	98022920	98348911	662.664	MECOM
7	65477849	65703950	662.483	GALNT10
9	47887699	48618731	662.008	GRIK2
8	98473478	98536467	661.664	ELP1
9	71362354	71728018	661.387	EYA4
23	268191	961226	661.273	KHDRBS2
23	268191	961226	661.273	KHDRBS2
23	268191	961226	661.273	KHDRBS2
9	68938203	69149275	661.264	EPB41L2
2	94420376	94420447	660.599	TRNAC-GCA
2	94416542	94425191	660.599	LOC112442246
2	94352872	94423485	660.599	INO80D
4	80158558	80928952	660.017	SUGCT
4	80534031	80543462	660.017	LOC112446478
4	80158558	80928952	660.017	SUGCT
4	80534031	80543462	660.017	LOC112446478
4	80158558	80928952	660.017	SUGCT
1	87536377	87567798	659.85	ACTL6A
9	102848965	102870347	659.577	LOC101907681
9	102645179	102803021	659.577	SMOC2
9	102645179	102803021	659.577	SMOC2
9	102645179	102803021	659.577	SMOC2
6	39779275	40184422	659.548	SLIT2
4	50595363	50617754	659.437	LOC104972052
4	50482582	50651615	659.437	CTTNBP2
4	47988347	48028141	658.745	PIK3CG
4	47421323	48114707	658.745	LOC104972036
23	36618098	36628626	656.584	LOC112443851
23	36564395	36569381	656.584	LOC112443850
23	36536228	36576477	656.584	LOC112441526
7	61666505	61690367	656.401	LOC112447558
7	61646442	61653423	656.401	ARSI
7	61574371	61640194	656.401	CAMK2A
7	61666505	61690367	656.401	LOC112447558
7	61646442	61653423	656.401	ARSI
7	61574371	61640194	656.401	CAMK2A
1	98022920	98348911	654.092	MECOM
6	18125623	18254825	653.745	DKK2
5	87876137	88056419	653.601	ST8SIA1
5	95363670	95478832	653.406	ATF7IP
5	81198214	81592501	652.814	CCDC91
1	87871399	87963844	651.013	PIK3CA
9	67735745	67868774	650.947	ARHGAP18
4	84688361	85252121	650.847	KCND2
4	84684058	84688345	650.847	LOC112446347
4	84688361	85252121	650.847	KCND2
4	84684058	84688345	650.847	LOC112446347
9	61867831	61898286	649.782	SPACA1
16	28066497	28442800	649.407	DNAH14
5	87876137	88056419	649.33	ST8SIA1
5	87876137	88056419	649.33	ST8SIA1
5	87876137	88056419	649.33	ST8SIA1
10	88298760	88314450	649.323	CIPC
10	88289903	88298474	649.323	LOC101904398
10	88298760	88314450	649.323	CIPC
10	88289903	88298474	649.323	LOC101904398
10	88289903	88298474	649.323	LOC101904398
10	88239446	88242339	649.323	LOC101904357
25	29782248	30997179	648.742	AUTS2
3	106589750	106930676	648.667	MACF1
3	106589750	106930676	648.667	MACF1
1	87720810	87764841	648.574	MFN1
1	98022920	98348911	647.754	MECOM
1	98022920	98348911	647.754	MECOM
6	78035127	78039436	647.728	LOC112447160
11	78629631	78653584	647.474	SDC1
11	78629631	78653584	647.474	SDC1
11	78486771	78604109	647.474	PUM2
11	78486771	78604109	647.345	PUM2
14	76742940	76743011	646.362	TRNAS-GGA
2	99217844	100507945	646.038	ERBB4
17	7566595	7755290	645.47	DCLK2
17	7566595	7755290	645.47	DCLK2
21	56567084	56659763	644.529	FBLN5
21	56487401	56531695	644.529	TC2N
21	56487401	56531695	644.529	TC2N
21	14523621	14596006	643.929	ST8SIA2
20	41166838	41166910	643.272	TRNAG-CCC
28	5876184	6186786	643.023	PCNX2
28	5876184	6186786	643.023	PCNX2
7	63636150	63653882	642.208	NMUR2
2	35143355	35239531	641.343	TANK
19	572768	1418459	640.898	CA10
22	11308887	11433803	640.086	CTDSPL
22	10908405	11270100	640.086	ITGA9
22	10908405	11270100	640.086	ITGA9
22	10908405	11270100	640.086	ITGA9
2	35143355	35239531	640.07	TANK
28	11700712	11700814	639.281	LOC112444787
11	99627595	99629173	638.869	IER5L
11	99571844	99604793	638.869	PTPA
11	99571844	99604793	638.869	PTPA
11	99559597	99572884	638.869	CRAT
17	6799299	7556716	638.593	LRBA
5	81198214	81592501	635.832	CCDC91
28	5876184	6186786	635.793	PCNX2
6	42982520	42988398	635.67	LOC112447151
6	42982520	42988398	635.67	LOC112447151
17	35321214	35523931	632.794	KIAA1109
9	102848965	102870347	632.38	LOC101907681
7	89936060	89953545	632.287	CETN3
21	34509671	34512797	632.185	ISLR
21	34478054	34507705	632.185	STRA6
21	34478054	34507705	632.185	STRA6
8	94381356	94382324	632.166	OR13C3
18	20014785	20030199	631.98	LOC101906708
18	19996471	20014709	631.98	LOC112442283
18	19996471	20014709	631.98	LOC112442283
9	33156388	33180084	631.438	NEPN
9	33104769	33131595	631.438	NUS1
9	33104769	33131595	631.438	NUS1
9	33100384	33101349	631.438	LOC112448031
5	82564972	82646704	630.507	STK38L
18	20014785	20030199	630.096	LOC101906708
18	19996471	20014709	630.096	LOC112442283
21	14339186	14379987	629.637	FAM174B
8	79167720	79257272	629.097	NAA35
8	79167720	79257272	629.097	NAA35
1	87536377	87567798	628.584	ACTL6A
1	87518793	87539810	628.584	MRPL47
5	87876137	88056419	628.525	ST8SIA1
22	10908405	11270100	628.519	ITGA9
28	5876184	6186786	626.705	PCNX2
28	5876184	6186786	626.705	PCNX2
1	26116520	27412505	625.26	ROBO1
5	95363670	95478832	624.315	ATF7IP
5	95273631	95362983	624.315	PLBD1
1	87871399	87963844	623.253	PIK3CA
1	87793394	87891502	623.253	KCNMB3
6	57203066	57429961	623.176	TBC1D1
5	93887855	94006860	622.659	DERA
1	88158068	88671406	622.451	KCNMB2
1	88158068	88671406	622.451	KCNMB2
5	1542009	1644828	622.359	TPH2
22	11308887	11433803	622.157	CTDSPL
22	11308887	11433803	622.157	CTDSPL
5	95363670	95478832	621.861	ATF7IP
1	88158068	88671406	621.766	KCNMB2
10	13671840	13773639	621.728	LOC107132820
11	99489805	99506851	621.517	SH3GLB2
11	99445798	99489021	621.517	NUP188
9	102848965	102870347	620.873	LOC101907681
2	39888279	39906249	620.803	NR4A2
6	49954386	50430389	620.27	PCDH7
6	49954386	50430389	620.27	PCDH7
8	97174495	97179140	619.941	KLF4
8	97161594	97164635	619.941	LOC104969469
8	97174495	97179140	619.941	KLF4
8	97161594	97164635	619.941	LOC104969469
21	15406638	15431725	619.72	LOC112443232
21	15406638	15431725	619.72	LOC112443232
9	33104769	33131595	619.641	NUS1
9	33100384	33101349	619.641	LOC112448031
23	268191	961226	619.37	KHDRBS2
2	94607840	94621045	619.354	ZDBF2
2	94500791	94556999	619.354	GPR1
2	94500791	94556999	619.354	GPR1
9	71362354	71728018	619.065	EYA4
10	13404231	13420411	616.882	LCTL
10	13362368	13404845	616.882	ZWILCH
10	13360418	13360488	616.882	LOC112448602
10	13359971	13360068	616.882	LOC112448603
10	13357473	13362124	616.882	RPL4
10	13362368	13404845	616.882	ZWILCH
10	13360418	13360488	616.882	LOC112448602
10	13359971	13360068	616.882	LOC112448603
10	13359516	13359586	616.882	LOC112448601
10	13358779	13358848	616.882	LOC112448600
10	13357473	13362124	616.882	RPL4
10	13328008	13356824	616.882	SNAPC5
10	13276354	13351211	616.882	MAP2K1
10	13426219	13489910	616.431	LOC112441475
10	13404231	13420411	616.431	LCTL
10	13362368	13404845	616.431	ZWILCH
11	49499107	49528206	616.231	LOC112448793
11	49465580	49472218	616.231	MAT2A
11	49449772	49461523	616.231	GGCX
11	49465580	49472218	616.231	MAT2A
11	49449772	49461523	616.231	GGCX
11	49427903	49449530	616.231	VAMP8
6	12216828	12802672	615.519	ANK2
5	87876137	88056419	615.086	ST8SIA1
6	39779275	40184422	614.776	SLIT2
24	7398547	7815485	614.023	DOK6
22	10908405	11270100	613.669	ITGA9
22	10908405	11270100	613.669	ITGA9
9	61744572	61774118	613.355	CNR1
9	61744572	61774118	613.355	CNR1
12	30215332	30219293	613.241	LOC112449052
12	30182978	30209670	613.241	USPL1
1	86382704	86388832	612.897	LOC112447547
1	86372984	86382716	612.897	TTC14
1	86318896	86371093	612.897	CCDC39
1	86318896	86371093	612.897	CCDC39
1	86318896	86371093	612.897	CCDC39
4	100593410	100758412	611.273	CHRM2
4	100593410	100758412	611.273	CHRM2
29	23255792	24301556	610.916	NELL1
29	23255792	24301556	610.916	NELL1
29	23255792	24301556	610.916	NELL1
10	71865654	72109538	610.833	RTN1
10	71781846	71856290	610.833	CCDC175
10	71865654	72109538	610.833	RTN1
10	71781846	71856290	610.833	CCDC175
11	49499107	49528206	609.979	LOC112448793
9	33189369	33229409	609.904	GOPC
9	33156388	33180084	609.904	NEPN
8	98730378	98868730	609.585	EPB41L4B
2	88317930	88481501	608.914	FTCDNL1
2	88317930	88481501	608.914	FTCDNL1
2	88317930	88481501	608.914	FTCDNL1
7	94098177	94099848	607.284	LOC104968998
2	94500791	94556999	606.026	GPR1
22	10457836	10551209	605.533	MLH1
22	10457836	10551209	605.533	MLH1
22	10347046	10456986	605.533	LRRFIP2
11	49357792	49394378	605.403	USP39
11	49329792	49340737	605.403	SFTPB
5	95363670	95478832	604.996	ATF7IP
5	95273631	95362983	604.996	PLBD1
23	35179113	35179221	604.94	LOC112443883
7	90126981	90668139	604.656	ADGRV1
7	90083735	90097651	604.656	LYSMD3
7	90036757	90081679	604.656	POLR3G
22	10457836	10551209	604.514	MLH1
22	10347046	10456986	604.514	LRRFIP2
9	33499510	33507296	604.513	VGLL2
9	33364126	33482303	604.513	ROS1
9	33499510	33507296	604.513	VGLL2
9	33364126	33482303	604.513	ROS1
22	10908405	11270100	604.406	ITGA9
22	10908405	11270100	604.406	ITGA9
11	49465580	49472218	604.163	MAT2A
11	49449772	49461523	604.163	GGCX
11	49427903	49449530	604.163	VAMP8
11	49416822	49425368	604.163	VAMP5
2	30011613	30086804	603.308	LOC112442560
2	29924442	30089661	603.308	SCN9A
2	30011613	30086804	603.308	LOC112442560
2	29924442	30089661	603.308	SCN9A
2	30011613	30086804	603.308	LOC112442560
2	29924442	30089661	603.308	SCN9A
7	61885747	61885828	602.981	MIR2461
7	61815017	61902938	602.981	NDST1
4	84688361	85252121	602.773	KCND2
4	84684058	84688345	602.773	LOC112446347
15	77140091	77180694	602.729	MADD
15	77125648	77138644	602.729	NR1H3
15	77114566	77125601	602.729	ACP2
15	77097557	77118230	602.729	DDB2
15	77125648	77138644	602.729	NR1H3
15	77114566	77125601	602.729	ACP2
15	77097557	77118230	602.729	DDB2
15	77074001	77083938	602.729	PACSIN3
15	77097557	77118230	602.729	DDB2
15	77074001	77083938	602.729	PACSIN3
15	77063166	77073724	602.729	ARFGAP2
15	76852567	77063233	602.729	C15H11orf49
11	78398389	78400601	601.877	RHOB
14	66989973	67551100	601.57	CPQ
10	88340033	88343782	601.465	LOC112448527
10	88330023	88340267	601.465	ZDHHC22
10	88298760	88314450	601.465	CIPC
22	10908405	11270100	601.196	ITGA9
8	98925058	99092514	600.917	PTPN3
8	98925058	99092514	600.917	PTPN3
16	28066497	28442800	600.8	DNAH14
16	28061462	28062241	600.8	LOC785251
8	97013132	97057377	600.254	RAD23B
5	10847692	11349880	599.89	PPFIA2
2	94500791	94556999	599.284	GPR1
2	94492698	94492831	599.284	LOC112443651
2	94492348	94492426	599.284	LOC112443650
2	94490099	94493382	599.284	EEF1B2
2	94459779	94489946	599.284	NDUFS1
2	94436820	94465669	599.284	LOC104968518
1	88158068	88671406	599.242	KCNMB2
21	34509671	34512797	598.825	ISLR
21	34478054	34507705	598.825	STRA6
4	81006385	81009756	598.615	LOC112446477
4	80950592	81076129	598.615	CDK13
4	80950592	81076129	598.615	CDK13
5	94125169	94321581	597.912	EPS8
5	94125169	94321581	597.912	EPS8
5	94125169	94321581	597.912	EPS8
2	56473705	56786999	597.23	LRP1B
18	65579758	65589417	596.434	LOC100847745
18	65572070	65579351	596.434	LOC101902458
18	65553582	65553683	596.434	LOC112442477
18	65545895	65569233	596.434	ZNF274
18	65553582	65553683	596.434	LOC112442477
18	65545895	65569233	596.434	ZNF274
18	65518957	65532002	596.434	ZNF329
1	26116520	27412505	596.389	ROBO1
3	8969591	9008637	595.911	SLAMF1
23	41568225	41568329	595.665	LOC112443921
23	41485616	41715084	595.665	JARID2
9	33364126	33482303	595.354	ROS1
18	65600760	65613859	595.289	ZNF8
18	65579758	65589417	595.289	LOC100847745
18	65572070	65579351	595.289	LOC101902458
18	65545895	65569233	595.289	ZNF274
21	56487401	56531695	595.093	TC2N
2	94352872	94423485	594.594	INO80D
5	1542009	1644828	594.257	TPH2
7	75115945	75123209	594.175	CCNG1
1	98022920	98348911	591.975	MECOM
9	72305975	72418617	591.913	SGK1
9	72305975	72418617	591.913	SGK1
18	20014785	20030199	591.615	LOC101906708
9	65546275	65550567	591.224	RIPPLY2
9	65426517	65543569	591.224	CYB5R4
2	30011613	30086804	591.16	LOC112442560
2	29924442	30089661	591.16	SCN9A
22	58892386	58940025	591.105	ACAD9
22	58892386	58940025	591.105	ACAD9
22	58736496	58878770	591.105	IQSEC1
22	58736496	58878770	591.105	IQSEC1
23	41485616	41715084	590.905	JARID2
23	41382797	41484259	590.493	DTNBP1
23	41382797	41484259	590.493	DTNBP1
4	80534031	80543462	589.995	LOC112446478
4	80158558	80928952	589.995	SUGCT
6	39779275	40184422	589.62	SLIT2
4	50482582	50651615	589.455	CTTNBP2
26	38326520	38338490	588.994	LOC112444480
26	38279793	38319933	588.994	RAB11FIP2
26	38326520	38338490	588.994	LOC112444480
26	38279793	38319933	588.994	RAB11FIP2
26	38279793	38319933	588.994	RAB11FIP2
2	30011613	30086804	588.236	LOC112442560
2	29924442	30089661	588.236	SCN9A
2	32830105	32849079	587.431	LOC107131350
10	46185094	46254301	587.344	HERC1
10	46185094	46254301	587.344	HERC1
3	87798778	89138324	586.181	DAB1
3	87798778	89138324	586.181	DAB1
21	16215460	16539759	585.184	AKAP13
1	98022920	98348911	584.99	MECOM
25	29782248	30997179	583.934	AUTS2
23	41382797	41484259	583.39	DTNBP1
29	23255792	24301556	582.72	NELL1
10	71865654	72109538	582.197	RTN1
10	71865654	72109538	582.197	RTN1
3	106589750	106930676	579.522	MACF1
3	106589750	106930676	579.522	MACF1
23	35287214	35299843	579.341	CSH2
2	63770679	64873405	577.777	NCKAP5
2	63770679	64873405	577.777	NCKAP5
2	63770679	64873405	577.777	NCKAP5
22	10347046	10456986	577.744	LRRFIP2
7	87898526	87898597	577.517	TRNAC-GCA
7	73580713	73638538	577.462	GABRA1
5	79807870	80114645	577.417	TMTC1
5	79807870	80114645	577.417	TMTC1
17	7238141	7240861	576.791	MAB21L2
17	6799299	7556716	576.791	LRBA
9	61867831	61898286	576.634	SPACA1
9	47887699	48618731	576.538	GRIK2
6	43013924	43081541	576.023	LOC104972733
6	42982520	42988398	576.023	LOC112447151
5	87876137	88056419	575.658	ST8SIA1
9	68938203	69149275	574.946	EPB41L2
9	68938203	69149275	574.946	EPB41L2
9	68938203	69149275	574.946	EPB41L2
17	6799299	7556716	574.487	LRBA
17	6799299	7556716	574.487	LRBA
23	36667002	36707681	573.782	LOC104968751
23	36667002	36707681	573.782	LOC104968751
23	36618098	36628626	573.782	LOC112443851
23	36618098	36628626	573.782	LOC112443851
9	61744572	61774118	572.937	CNR1
29	23255792	24301556	572.469	NELL1
6	49954386	50430389	572.204	PCDH7
22	10457836	10551209	571.266	MLH1
9	68938203	69149275	570.524	EPB41L2
22	10908405	11270100	568.983	ITGA9
9	68938203	69149275	568.658	EPB41L2
18	65545895	65569233	568.439	ZNF274
18	65518957	65532002	568.439	ZNF329
18	65496299	65508853	568.439	ZNF135
4	47421323	48114707	568.343	LOC104972036
17	6799299	7556716	568.1	LRBA
10	12553006	12690134	567.954	DENND4A
10	12553006	12690134	567.954	DENND4A
20	66817798	66825992	567.793	MED10
20	66817798	66825992	567.793	MED10
10	54426228	54570735	567.646	NEDD4
22	58736496	58878770	567.567	IQSEC1
22	58751440	58752525	567.567	LOC112443507
22	58736496	58878770	567.567	IQSEC1
22	58751440	58752525	567.567	LOC112443507
22	58736496	58878770	567.567	IQSEC1
9	67735745	67868774	567.328	ARHGAP18
10	44988019	45107003	566.777	LOC104973145
10	44988019	45107003	566.777	LOC104973145
10	60620979	60671502	566.747	LOC112448490
10	60620979	60671502	566.747	LOC112448490
4	47988347	48028141	566.158	PIK3CG
4	47421323	48114707	566.158	LOC104972036
9	9785206	9975022	565.507	SMAP1
22	10457836	10551209	565.49	MLH1
13	4182809	4373257	565.186	LOC101901915
13	4182809	4373257	565.186	LOC101901915
23	40415586	40828846	564.627	ATXN1
23	40415586	40828846	564.627	ATXN1
10	88340033	88343782	564.511	LOC112448527
10	88330023	88340267	564.511	ZDHHC22
2	41675904	42332413	564.039	GALNT13
7	75184589	75202950	563.737	MAT2B
7	75184589	75202950	563.737	MAT2B
7	75184589	75202950	563.737	MAT2B
7	75136834	75170625	563.737	HMMR
21	15406638	15431725	561.753	LOC112443232
17	18245542	18265684	561.684	RAB33B
17	18154906	18212821	561.684	SETD7
17	18154906	18212821	561.684	SETD7
17	18174625	18174696	561.684	TRNAE-UUC
17	18154906	18212821	561.684	SETD7
25	29782248	30997179	561.42	AUTS2
8	79167720	79257272	560.955	NAA35
21	56567084	56659763	560.165	FBLN5
17	18174625	18174696	560.118	TRNAE-UUC
17	18154906	18212821	560.118	SETD7
21	13981528	14031532	559.966	RGMA
21	13980413	13981394	559.966	LOC112443233
25	28378787	28524743	558.587	TYW1
9	69202949	69325809	556.79	AKAP7
9	69198117	69198188	556.79	TRNAE-UUC
9	67735745	67868774	556.731	ARHGAP18
9	67735745	67868774	556.731	ARHGAP18
9	72305975	72418617	556.349	SGK1
5	80280495	80457344	555.917	FAR2
5	80280495	80457344	555.917	FAR2
5	80280495	80457344	555.917	FAR2
5	80232322	80275616	555.917	ERGIC2
23	41382797	41484259	555.37	DTNBP1
17	7566595	7755290	555.032	DCLK2
9	72148823	72225025	554.631	SLC2A12
9	33364126	33482303	554.548	ROS1
9	33364126	33482303	554.548	ROS1
7	95212710	95286564	553.696	ELL2
14	73059868	73227787	553.537	SLC26A7
21	34575162	34630601	553.482	PML
21	34563302	34565638	553.482	LOC104969321
21	34560043	34562973	553.482	LOC104969313
21	34554788	34563162	553.482	ISLR2
9	67735745	67868774	553.471	ARHGAP18
15	77368219	77373978	553.357	PTPMT1
15	77281892	77368002	553.357	CELF1
8	74340257	74363975	553.202	STMN4
4	50637291	50722963	553.067	LOC112446380
4	50635614	50635721	553.067	LOC112446543
4	50482582	50651615	553.067	CTTNBP2
5	79807870	80114645	552.566	TMTC1
9	448438	458078	552.445	PTP4A1
9	448438	458078	552.445	PTP4A1
1	88158068	88671406	552.383	KCNMB2
2	30011613	30086804	551.823	LOC112442560
2	29991119	29995740	551.823	LOC780963
2	29924442	30089661	551.823	SCN9A
2	23607682	23937899	550.683	RAPGEF4
2	23607682	23937899	550.683	RAPGEF4
2	23607682	23937899	550.683	RAPGEF4
15	77261077	77273516	550.168	RAPSN
15	77250375	77256487	550.168	PSMC3
15	77240234	77248528	550.168	SLC39A13
15	77230679	77241565	550.168	LOC107133473
15	77200845	77230371	550.168	SPI1
23	268191	961226	550.164	KHDRBS2
23	268191	961226	550.164	KHDRBS2
29	90566	96176	549.653	LOC516870
29	90566	96176	549.653	LOC516870
23	34875975	34876083	549.582	LOC112443937
23	34868210	34881016	549.582	PRP2
23	34848068	34848177	549.582	LOC112443944
18	14582698	14592670	549.58	VPS9D1
18	14575594	14579238	549.58	SPATA2L
18	14568450	14575594	549.58	CDK10
18	14560949	14567966	549.58	LOC104974758
18	14557251	14565738	549.58	SPATA33
18	14550491	14557240	549.58	CHMP1A
18	14526969	14541881	549.58	DPEP1
18	14568450	14575594	549.58	CDK10
18	14560949	14567966	549.58	LOC104974758
18	14557251	14565738	549.58	SPATA33
18	14550491	14557240	549.58	CHMP1A
18	14526969	14541881	549.58	DPEP1
18	14526969	14541881	549.58	DPEP1
18	14515161	14519855	549.58	LOC112442274
18	14500454	14512703	549.58	CPNE7
9	448438	458078	549.251	PTP4A1
6	67916284	67961586	548.937	SPATA18
6	67915193	67916175	548.937	LOC112447076
6	67878832	67905909	548.937	SGCB
21	56487401	56531695	548.556	TC2N
10	46185094	46254301	548.433	HERC1
10	46190752	46190824	548.433	TRNAE-CUC
10	46185094	46254301	548.433	HERC1
18	64123007	64201102	548.126	LOC789803
18	64123007	64201102	548.126	LOC789803
18	64123007	64201102	548.126	LOC789803
18	64099192	64122748	548.126	PEG3
11	49499107	49528206	548.021	LOC112448793
10	13671840	13773639	547.814	LOC107132820
22	17961945	18629406	547.616	LOC112443504
22	17961945	18629406	547.616	LOC112443504
25	29782248	30997179	547.441	AUTS2
25	29782248	30997179	547.441	AUTS2
10	60712411	60924730	546.291	FAM227B
10	60712411	60924730	546.291	FAM227B
6	73540827	73540898	546.163	TRNAG-UCC
1	88158068	88671406	545.981	KCNMB2
1	88158068	88671406	545.981	KCNMB2
15	77387671	77392235	545.751	C1QTNF4
15	77384965	77387225	545.751	FAM180B
15	77379153	77383886	545.751	NDUFS3
15	77374324	77379012	545.751	KBTBD4
15	77368219	77373978	545.751	PTPMT1
15	77281892	77368002	545.751	CELF1
25	28636197	29098356	545.599	CALN1
17	18474831	18574676	544.177	ELF2
17	18474831	18574676	544.177	ELF2
1	26116520	27412505	543.057	ROBO1
1	26116520	27412505	543.057	ROBO1
1	26116520	27412505	543.057	ROBO1
28	13075263	13086235	542.92	LOC100138479
28	13070182	13084110	542.92	LOC104970930
28	13021224	13050052	542.92	ZNF25
5	80280495	80457344	542.909	FAR2
17	18474831	18574676	542.599	ELF2
23	40415586	40828846	542.253	ATXN1
9	33364126	33482303	540.026	ROS1
10	88239446	88242339	539.406	LOC101904357
10	88235470	88239179	539.406	IRF2BPL
10	88218735	88228687	539.406	LOC104973254
22	58736496	58878770	539.016	IQSEC1
5	82564972	82646704	538.92	STK38L
5	82468848	82557896	538.92	ARNTL2
28	9691352	10518986	537.196	RYR2
28	9691352	10518986	537.196	RYR2
2	99217844	100507945	536.675	ERBB4
5	79807870	80114645	536.523	TMTC1
4	50743789	50957592	536.508	CFTR
4	50729014	50729086	536.508	TRNAC-ACA
4	50637291	50722963	536.508	LOC112446380
4	50729014	50729086	536.508	TRNAC-ACA
4	50637291	50722963	536.508	LOC112446380
4	50637291	50722963	536.508	LOC112446380
2	88317930	88481501	536.424	FTCDNL1
3	12149363	12154055	535.993	LOC512286
3	12149363	12154055	535.993	LOC512286
3	12132951	12137644	535.993	LOC788175
3	12149363	12154055	535.993	LOC512286
3	12132951	12137644	535.993	LOC788175
10	87883893	87957353	535.264	LOC112448526
10	87883893	87957353	535.264	LOC112448526
9	41655110	41851120	535.12	AFG1L
18	14792429	14795309	534.692	LOC100296324
18	14772717	14793473	534.692	GAS8
18	14764641	14773013	534.692	DBNDD1
18	14742097	14766294	534.692	LOC532875
18	14772717	14793473	534.692	GAS8
18	14764641	14773013	534.692	DBNDD1
18	14742097	14766294	534.692	LOC532875
18	14738872	14741843	534.692	CENPBD1
23	40176017	40176088	534.499	TRNAC-GCA
23	40176017	40176088	534.499	TRNAC-GCA
23	40127832	40150037	534.499	STMND1
23	40127832	40150037	534.499	STMND1
11	49608572	49642062	534.326	ELMOD3
11	49587863	49605835	534.326	CAPG
11	49557437	49564793	534.326	SH2D6
11	49587863	49605835	534.326	CAPG
11	49557437	49564793	534.326	SH2D6
11	49557437	49564793	534.326	SH2D6
11	49499107	49528206	534.326	LOC112448793
8	97217009	97223576	533.794	LOC101903653
8	98557043	98557115	533.483	TRNAC-GCA
8	98544957	98601628	533.483	CTNNAL1
8	98536710	98543213	533.483	FAM206A
27	21352584	21570527	533.299	TUSC3
27	21352584	21570527	533.299	TUSC3
27	21352584	21570527	533.299	TUSC3
22	18627109	19567631	533.043	GRM7
22	17961945	18629406	533.043	LOC112443504
22	18627109	19567631	533.043	GRM7
22	17961945	18629406	533.043	LOC112443504
22	17961945	18629406	533.043	LOC112443504
1	88367033	88407986	533.007	PPP2R3B
1	88158068	88671406	533.007	KCNMB2
2	41675904	42332413	531.62	GALNT13
2	41675904	42332413	531.62	GALNT13
13	5609201	5771360	531.407	LOC107133022
13	5609201	5771360	531.407	LOC107133022
22	10347046	10456986	529.588	LRRFIP2
1	25943248	25943319	529.449	TRNAG-UCC
1	25943248	25943319	529.449	TRNAG-UCC
10	87883893	87957353	529.213	LOC112448526
7	94098177	94099848	528.862	LOC104968998
6	6962626	7077344	528.68	NDST3
6	6962626	7077344	528.68	NDST3
6	6962626	7077344	528.68	NDST3
17	18265698	18268236	528.204	LOC100848703
17	18245542	18265684	528.204	RAB33B
2	34972736	35083013	527.752	PSMD14
2	34960314	34968013	527.752	TBR1
2	34972736	35083013	527.752	PSMD14
2	34960314	34968013	527.752	TBR1
1	86041583	86121002	526.14	FXR1
1	86035467	86040736	526.14	DNAJC19
1	86041583	86121002	526.14	FXR1
1	86035467	86040736	526.14	DNAJC19
1	88005930	88044844	525.224	ZMAT3
1	87871399	87963844	525.224	PIK3CA
15	77200845	77230371	524.675	SPI1
15	77181629	77199362	524.675	MYBPC3
15	77140091	77180694	524.675	MADD
2	94607840	94621045	524.264	ZDBF2
1	87536377	87567798	524.185	ACTL6A
1	87518793	87539810	524.185	MRPL47
1	87503554	87518661	524.185	NDUFB5
8	78856124	79055332	523.703	AGTPBP1
10	12553006	12690134	523.667	DENND4A
6	13097988	13219924	522.632	ALPK1
6	13065702	13069447	522.632	NEUROG2
6	13045880	13067580	522.632	LOC112447036
6	13065702	13069447	522.632	NEUROG2
6	13045880	13067580	522.632	LOC112447036
6	12989079	13044905	522.632	ZGRF1
16	28066497	28442800	521.908	DNAH14
16	28066497	28442800	521.908	DNAH14
6	30777657	32379105	521.839	GRID2
6	30777657	32379105	521.839	GRID2
6	30777657	32379105	521.839	GRID2
9	33364126	33482303	521.71	ROS1
2	94500791	94556999	521.589	GPR1
2	94492698	94492831	521.589	LOC112443651
2	94492348	94492426	521.589	LOC112443650
2	94490099	94493382	521.589	EEF1B2
2	94459779	94489946	521.589	NDUFS1
5	80280495	80457344	521.19	FAR2
5	80232322	80275616	521.19	ERGIC2
9	66989322	67689094	521.093	LAMA2
21	15832656	16147241	521.038	SV2B
21	15832656	16147241	521.038	SV2B
21	15832656	16147241	521.038	SV2B
22	11368925	11369003	520.549	MIR2367
22	11308887	11433803	520.549	CTDSPL
22	11368925	11369003	520.549	MIR2367
22	11308887	11433803	520.549	CTDSPL
3	87798778	89138324	520.484	DAB1
22	58736496	58878770	520.257	IQSEC1
9	69202949	69325809	519.951	AKAP7
9	69198117	69198188	519.951	TRNAE-UUC
11	13047319	13056419	519.654	LOC112448752
11	12899568	13123869	519.654	DYSF
11	12899568	13123869	519.654	DYSF
25	29782248	30997179	519.084	AUTS2
11	99489805	99506851	518.862	SH3GLB2
11	99445798	99489021	518.862	NUP188
11	99443608	99445710	518.862	DOLK
11	99424408	99441357	518.862	PHYHD1
22	58736496	58878770	518.565	IQSEC1
29	23255792	24301556	518.471	NELL1
4	84688361	85252121	518.384	KCND2
16	29079663	29087863	517.607	H3F3A
16	29005211	29020714	517.607	SDE2
16	29005211	29020714	517.607	SDE2
23	35179113	35179221	516.881	LOC112443883
27	21352584	21570527	516.489	TUSC3
6	30777657	32379105	516.177	GRID2
6	30777657	32379105	516.177	GRID2
6	30777657	32379105	516.177	GRID2
15	77240234	77248528	514.193	SLC39A13
15	77230679	77241565	514.193	LOC107133473
15	77200845	77230371	514.193	SPI1
13	4182809	4373257	513.783	LOC101901915
22	10908405	11270100	513.454	ITGA9
22	10908405	11270100	513.454	ITGA9
22	10908405	11270100	513.454	ITGA9
5	79807870	80114645	513.256	TMTC1
5	79807870	80114645	513.256	TMTC1
24	14786699	14786770	512.246	TRNAC-GCA
24	14786699	14786770	512.246	TRNAC-GCA
25	28636197	29098356	512.019	CALN1
25	28636197	29098356	512.019	CALN1
5	80280495	80457344	511.739	FAR2
8	74340257	74363975	511.388	STMN4
17	18433544	18433616	511.143	TRNAE-CUC
17	18424225	18425188	511.143	LOC101907835
17	18400038	18411413	511.143	MGARP
17	18424225	18425188	511.143	LOC101907835
17	18400038	18411413	511.143	MGARP
17	18377981	18392821	511.143	NDUFC1
7	66907514	68019302	511.088	SGCD
7	66907514	68019302	511.088	SGCD
7	66907514	68019302	511.088	SGCD
8	79167720	79257272	510.85	NAA35
10	60924588	61080535	510.121	GALK2
10	60924588	61080535	510.121	GALK2
10	60712411	60924730	510.121	FAM227B
10	60924588	61080535	510.121	GALK2
10	60712411	60924730	510.121	FAM227B
1	87775177	87793706	509.473	ZNF639
1	87720810	87764841	509.473	MFN1
10	88239446	88242339	509.287	LOC101904357
10	88235470	88239179	509.287	IRF2BPL
10	88218735	88228687	509.287	LOC104973254
[truncated: 322 more rows]

## Sheet: Table S10
Table S10. A summary of genes from θπ in Bohai Black cattle.
Chrom	Starting position	Ending position	θπ	Gene
12	72408653	72446089	4.33099	LOC112449072
23	26243644	26329126	4.27436	LOC107131258
23	26219581	26229503	4.27436	LOC104969894
23	25988960	26499191	4.27436	LOC101903211
12	72408653	72446089	4.273	LOC112449072
12	72408653	72446089	4.24667	LOC112449072
3	119347947	119349439	4.21824	LOC530175
14	82358501	82387449	4.20528	SLC2A5
21	33024523	33024641	4.20412	LOC112443340
21	33018219	33020917	4.20412	LOC112443150
21	33003285	33017123	4.20412	LOC112443149
21	33002799	33002917	4.20412	LOC112443250
12	70814284	70995730	4.1882	LOC100336232
12	70814284	70995730	4.1882	LOC100336232
23	25607491	25620857	4.16963	BOLA-DQB
23	25582895	25589220	4.16963	BOLA-DQA2
5	59172908	59174975	4.16749	LOC788298
5	59161107	59162045	4.16749	LOC788285
7	68605051	68613683	4.14367	LOC112447526
7	68578654	68578726	4.14367	TRNAG-CCC
6	60602	60708	4.14166	LOC112447203
9	104513274	104515963	4.13767	LOC112448149
1	88158068	88671406	4.13371	KCNMB2
24	62290432	62312144	4.12494	LOC101906312
12	70814284	70995730	4.12205	LOC100336232
26	50094640	50572890	4.10146	TCERG1L
26	50094640	50572890	4.09963	TCERG1L
21	33003285	33017123	4.09963	LOC112443149
21	33002799	33002917	4.09963	LOC112443250
17	70779127	70779674	4.09331	LOC100852304
17	70765055	70765752	4.09331	LOC112442063
17	70749281	70749883	4.09331	LOC504730
1	88158068	88671406	4.09241	KCNMB2
5	59205222	59206157	4.06803	LOC788322
5	59172908	59174975	4.06803	LOC788298
5	59161107	59162045	4.06803	LOC788285
12	69792720	69941682	4.06719	LOC104973089
12	69792720	69941682	4.06719	LOC104973089
2	90804129	90804212	4.06298	LOC112443674
2	90803341	90803426	4.06298	LOC112443676
2	90793916	90794002	4.06298	LOC112443665
2	90793056	90793144	4.06298	LOC112443666
2	90787050	90810881	4.06298	NOP58
2	90738597	90764593	4.06298	SUMO1
23	21784619	21795362	4.05882	LOC781635
23	21777014	21777951	4.05882	LOC613394
9	104513274	104515963	4.05061	LOC112448149
28	16488138	16538776	4.03543	CDK1
6	60602	60708	4.02919	LOC112447203
6	32357	33713	4.02919	LOC788476
12	72679935	72856134	4.0261	LOC100337390
10	18672651	19061574	4.02076	MYO9A
2	90804129	90804212	4.02	LOC112443674
2	90803341	90803426	4.02	LOC112443676
2	90793916	90794002	4.02	LOC112443665
2	90793056	90793144	4.02	LOC112443666
2	90787050	90810881	4.02	NOP58
12	70814284	70995730	4.02	LOC100336232
27	6922570	6925685	4.01848	LOC112444647
5	59205222	59206157	4.0073	LOC788322
2	90787050	90810881	3.9964	NOP58
2	90741485	90741569	3.9964	LOC112443644
2	90738597	90764593	3.9964	SUMO1
23	268191	961226	3.97197	KHDRBS2
12	72408653	72446089	3.96524	LOC112449072
1	146734448	146749667	3.95338	LOC101902902
1	146686319	146704647	3.95338	LOC101902630
18	14709021	14717352	3.94119	TUBB3
18	14705093	14706843	3.94119	MC1R
18	14681418	14702859	3.94119	TCF25
18	14663964	14666881	3.94119	LOC112442275
18	14652333	14679143	3.94119	SPIRE2
5	59045621	59046562	3.93119	LOC788220
23	268191	961226	3.92812	KHDRBS2
6	60602	60708	3.92628	LOC112447203
29	90566	96176	3.92445	LOC516870
5	59205222	59206157	3.90716	LOC788322
10	93778444	93816415	3.90251	LOC112448582
12	69792720	69941682	3.88941	LOC104973089
5	59261341	59262279	3.8855	LOC788357
20	51192127	51567420	3.88163	CDH12
19	43308818	43309008	3.87235	LOC112442854
19	43294703	43294893	3.87235	LOC112442843
19	43290850	43291041	3.87235	LOC112442855
19	43284044	43284234	3.87235	LOC112442851
19	43280474	43280664	3.87235	LOC112442850
19	43271949	43272132	3.87235	LOC112442861
19	43267531	43267720	3.87235	LOC112442856
19	43263952	43264143	3.87235	LOC112442857
9	39362756	39377703	3.86065	GTF3C6
9	39322753	39361557	3.86065	RPF2
12	70814284	70995730	3.8596	LOC100336232
12	70745813	70792371	3.8596	LOC523431
7	110165554	110209023	3.85439	WDR36
10	10069079	10142758	3.83813	DMGDH
22	31614654	31843514	3.82925	MITF
6	113057603	113097931	3.82779	LOC532207
6	112991661	113029396	3.82779	LOC107132586
17	70907614	71137765	3.82633	IGLL1
17	70900849	70900920	3.82633	TRNAS-GGA
17	70874473	70875040	3.82633	LOC112441477
17	70862595	70863249	3.82633	LOC101906281
4	94320322	94329904	3.82584	MARK4
4	94264005	94443642	3.82584	COPG2
2	90864689	91017391	3.81863	BMPR2
6	32357	33713	3.79543	LOC788476
18	60228752	60244938	3.79183	LOC101905616
18	60198909	60213919	3.79183	LOC112442368
22	31614654	31843514	3.79048	MITF
2	90864689	91017391	3.78781	BMPR2
9	39322753	39361557	3.77859	RPF2
9	39317989	39318095	3.77859	LOC112448182
7	65722279	65735762	3.77685	SAP30L
7	65477849	65703950	3.77685	GALNT10
22	10775869	10900554	3.77469	GOLGA4
29	90566	96176	3.77426	LOC516870
3	8969591	9008637	3.76998	SLAMF1
9	39362756	39377703	3.7687	GTF3C6
9	39322753	39361557	3.7687	RPF2
3	106898191	106898377	3.76279	LOC112446146
3	106589750	106930676	3.76279	MACF1
22	10775869	10900554	3.76028	GOLGA4
23	25631993	25643886	3.75284	BOLA-DQA5
23	25607491	25620857	3.75284	BOLA-DQB
1	88318172	88321464	3.74553	LOC112447626
1	88158068	88671406	3.74553	KCNMB2
7	65748837	65752153	3.73322	HAND1
7	65722279	65735762	3.73322	SAP30L
7	65477849	65703950	3.73322	GALNT10
7	42947566	42949257	3.73166	LOC787611
7	42939761	42940840	3.73166	LOC112447520
7	42931039	42932352	3.73166	LOC788709
7	42922124	42923254	3.73166	LOC522560
22	10775869	10900554	3.73088	GOLGA4
2	90864689	91017391	3.727	BMPR2
3	119421194	119443506	3.72277	CSF2RA
22	10775869	10900554	3.72125	GOLGA4
3	106898191	106898377	3.71821	LOC112446146
3	106850628	106864436	3.71821	LOC112446034
3	106589750	106930676	3.71821	MACF1
26	50374491	50376499	3.71821	LOC112444506
26	50094640	50572890	3.71821	TCERG1L
12	71971861	72139703	3.71557	LOC100337076
12	71961293	71961364	3.71557	TRNAC-GCA
3	9089754	9110946	3.71519	LOC112445929
3	9070076	9120872	3.71519	CD84
12	72679935	72856134	3.71482	LOC100337390
7	117387	119901	3.71182	LOC101907627
1	146686319	146704647	3.70737	LOC101902630
18	14681418	14702859	3.7059	TCF25
18	14663964	14666881	3.7059	LOC112442275
18	14652333	14679143	3.7059	SPIRE2
18	14605683	14644994	3.7059	FANCA
26	50094640	50572890	3.70333	TCERG1L
29	206781	211562	3.69825	LOC101905316
1	8960255	8960600	3.6925	LOC526789
2	90804129	90804212	3.69073	LOC112443674
2	90803341	90803426	3.69073	LOC112443676
2	90787050	90810881	3.69073	NOP58
7	65748837	65752153	3.68789	HAND1
7	65748837	65752153	3.68754	HAND1
7	65722279	65735762	3.68754	SAP30L
7	65477849	65703950	3.68543	GALNT10
12	69969856	70238238	3.68508	LOC784305
12	71531587	71640075	3.68473	LOC107131218
27	7060782	7062533	3.68368	LOC112444645
10	18672651	19061574	3.68229	MYO9A
21	69847899	69857632	3.67847	LOC112443194
21	69847899	69857632	3.67847	LOC112443194
11	95125097	95144837	3.67778	LHX2
11	95095103	95100443	3.67778	LOC112448886
4	94264005	94443642	3.67366	COPG2
4	94255083	94255174	3.67366	MIR335
4	94245517	94263783	3.67366	MEST
23	40661	45068	3.67332	LOC112443721
23	3566	40900	3.67332	LOC101906171
23	1460	3501	3.67332	LOC112443722
8	94493211	94494327	3.67196	LOC789766
7	87971293	88214022	3.65365	LOC100616526
11	26441298	26469312	3.65072	SLC10A6
11	26359823	26677042	3.65072	PPM1B
3	106850628	106864436	3.64846	LOC112446034
3	106589750	106930676	3.64846	MACF1
4	7763039	7773690	3.63358	CLDN12
4	7697475	7745009	3.63358	SUN3
23	268191	961226	3.63078	KHDRBS2
21	15832656	16147241	3.62525	SV2B
23	268191	961226	3.62434	KHDRBS2
15	79335729	79336679	3.61798	LOC785406
19	57666046	58018215	3.61738	SDK2
16	28530499	28690312	3.61559	ENAH
13	69783985	69784088	3.61142	LOC112449434
13	69771141	69771247	3.61142	LOC112449431
13	69763933	69790163	3.61142	LOC101907320
13	69684979	69780576	3.61142	TOP1
3	54287209	54288227	3.60995	LOC112445996
3	54186302	54507575	3.60995	GBP4
7	65477849	65703950	3.60672	GALNT10
22	10775869	10900554	3.60584	GOLGA4
22	10692728	10752270	3.60584	DCLK3
22	10775869	10900554	3.60467	GOLGA4
11	95125097	95144837	3.60264	LHX2
2	90864689	91017391	3.60148	BMPR2
9	39322753	39361557	3.59831	RPF2
9	39317989	39318095	3.59831	LOC112448182
9	39168422	39280816	3.59831	SLC16A10
27	26935464	27017834	3.59803	TEX15
13	69684979	69780576	3.59545	TOP1
13	69677773	69681682	3.59545	LOC112449380
1	158029373	158036879	3.59488	GPX6
1	157995960	158004925	3.59488	GPX5
1	157992168	157992261	3.59488	TRNAI-UAU
1	157988436	157988508	3.59488	TRNAR-UCG
1	157982832	157982905	3.59488	TRNAT-UGU
7	65903251	65924750	3.59403	LOC112447463
25	29782248	30997179	3.59374	AUTS2
12	72365731	72368943	3.59148	LOC112449075
3	54342870	54349809	3.58475	LOC112445995
3	54186302	54507575	3.58475	GBP4
7	66064473	66104567	3.58308	GEMIN5
7	66042162	66061078	3.58308	CNOT8
7	66012817	66042867	3.58308	FAXDC2
16	28530499	28690312	3.5817	ENAH
4	94063807	94118097	3.5784	CPA5
4	94029000	94070086	3.5784	LOC101903427
4	94063807	94118097	3.5784	CPA5
4	94029000	94070086	3.5784	LOC101903427
3	9183938	9197038	3.5784	LOC112445930
3	9152808	9175511	3.5784	SLAMF6
22	31614654	31843514	3.57785	MITF
3	106589750	106930676	3.5773	MACF1
27	26935464	27017834	3.57675	TEX15
12	71961293	71961364	3.57512	TRNAC-GCA
3	12149363	12154055	3.57485	LOC512286
3	12132951	12137644	3.57485	LOC788175
4	94063807	94118097	3.5743	CPA5
4	94029000	94070086	3.5743	LOC101903427
18	14663964	14666881	3.57159	LOC112442275
18	14652333	14679143	3.57159	SPIRE2
18	14605683	14644994	3.57159	FANCA
26	50094640	50572890	3.57106	TCERG1L
29	307131	372013	3.57079	LOC789688
29	299106	299954	3.57079	LOC104970173
3	106850628	106864436	3.57025	LOC112446034
3	106589750	106930676	3.57025	MACF1
11	74806677	74932922	3.56998	ITSN2
25	29782248	30997179	3.56971	AUTS2
9	39424554	39445862	3.56837	AMD1
4	94264005	94443642	3.56837	COPG2
27	26935464	27017834	3.5681	TEX15
28	225707	227368	3.56437	LOC112444722
10	93778444	93816415	3.56437	LOC112448582
10	59102240	59156607	3.56331	CYP19A1
10	59038166	59061969	3.56331	LOC112448484
10	18672651	19061574	3.5604	MYO9A
23	268191	961226	3.55935	KHDRBS2
23	36051550	36465297	3.55778	LOC100847951
7	87971293	88214022	3.55648	LOC100616526
11	74806677	74932922	3.55622	ITSN2
14	13733801	13831147	3.55466	LOC101907803
28	225707	227368	3.55414	LOC112444722
7	82219	84733	3.55284	LOC112447312
7	117387	119901	3.55284	LOC101907627
5	1243594	1294161	3.55233	ZFC3H1
15	47245425	47246390	3.55104	OR52N2
15	47227535	47228473	3.55104	OR52E6
22	31614654	31843514	3.54949	MITF
8	111666382	112087409	3.54924	MYT1L
13	69684979	69780576	3.54796	TOP1
13	69677773	69681682	3.54796	LOC112449380
24	62290432	62312144	3.54745	LOC101906312
11	74806677	74932922	3.54643	ITSN2
22	49711622	49739802	3.54617	MAPKAPK3
27	21352584	21570527	3.54414	TUSC3
9	72066865	72069838	3.54237	TCF21
23	268191	961226	3.5381	KHDRBS2
5	46529355	46542260	3.53511	LOC100848339
5	46485390	46529168	3.53511	CAND1
6	112262286	112343567	3.53387	LOC112447131
1	158215924	158228729	3.527	TXLNA
10	18672651	19061574	3.527	MYO9A
23	268191	961226	3.52481	KHDRBS2
11	74806677	74932922	3.52385	ITSN2
10	59102240	59156607	3.52336	CYP19A1
25	29782248	30997179	3.5224	AUTS2
12	69969856	70238238	3.52023	LOC784305
9	33364126	33482303	3.51856	ROS1
9	33249755	33325635	3.51856	DCBLD1
14	82358501	82387449	3.5176	SLC2A5
27	21352584	21570527	3.51737	TUSC3
17	69694012	69697935	3.51665	LOC112442059
17	69639874	69793488	3.51665	OSBP2
9	39424554	39445862	3.51641	AMD1
23	268191	961226	3.51617	KHDRBS2
4	94521138	94524428	3.51594	KLF14
10	18672651	19061574	3.51594	MYO9A
18	19996471	20014709	3.51546	LOC112442283
10	58738380	58905040	3.5131	DMXL2
3	106589750	106930676	3.51286	MACF1
14	85767	92562	3.51239	LOC112449588
14	72737	80151	3.51239	LOC112449589
14	58626	58732	3.51239	LOC112449638
7	66064473	66104567	3.50794	GEMIN5
7	66042162	66061078	3.50794	CNOT8
7	66012817	66042867	3.50794	FAXDC2
21	32177529	32204399	3.50724	TSPAN3
21	32115812	32160462	3.50724	PSTPIP1
12	87177796	87215099	3.50585	LOC112449111
12	86908880	86988568	3.50515	RASA3
6	112262286	112343567	3.50469	LOC112447131
3	9089754	9110946	3.50446	LOC112445929
3	9070076	9120872	3.50446	CD84
5	112884574	112884642	3.50353	MIR33A
5	112834716	112848669	3.50353	LOC112446779
5	112832407	112890177	3.50353	SREBF2
15	77281892	77368002	3.50353	CELF1
5	26047494	26049444	3.50031	LOC101907194
5	26042721	26047450	3.50031	HOXC10
5	26040793	26040877	3.50031	MIR196A-2
5	26029600	26037612	3.50031	HOXC9
5	26023858	26027377	3.50031	LOC112446667
5	26019840	26023432	3.50031	HOXC8
5	26002110	26013517	3.50031	HOXC6
7	87971293	88214022	3.49986	LOC100616526
14	82358501	82387449	3.49712	SLC2A5
9	39362756	39377703	3.49666	GTF3C6
9	39322753	39361557	3.49666	RPF2
9	33364126	33482303	3.49621	ROS1
15	84155077	84156569	3.49576	OR4A15
5	1243594	1294161	3.49508	ZFC3H1
22	49766374	49789488	3.49508	HEMK1
22	49750073	49755491	3.49508	CISH
22	49711622	49739802	3.49508	MAPKAPK3
5	26029600	26037612	3.4944	HOXC9
5	26023858	26027377	3.4944	LOC112446667
5	26019840	26023432	3.4944	HOXC8
5	26002110	26013517	3.4944	HOXC6
5	25998827	25998919	3.4944	MIR615
5	25998379	25999826	3.4944	HOXC5
5	25977635	25994974	3.4944	HOXC4
5	112905849	112907879	3.49417	TNFRSF13C
5	112892442	112897623	3.49417	SHISA8
5	112884574	112884642	3.49417	MIR33A
5	112832407	112890177	3.49417	SREBF2
18	65808137	65814012	3.49395	LOC101903649
18	65807121	65807934	3.49395	LOC112442230
18	65797562	65805430	3.49395	LOC101903385
22	49711622	49739802	3.49259	MAPKAPK3
22	49384664	49688439	3.49259	DOCK3
5	46529355	46542260	3.49192	LOC100848339
5	46485390	46529168	3.49192	CAND1
10	9148661	9148739	3.49035	MIR2284Z-1
10	9136876	9136956	3.49035	MIR2285V
10	9099553	9335423	3.49035	AP3B1
23	268191	961226	3.48945	KHDRBS2
15	84155077	84156569	3.48834	OR4A15
7	45868016	45878262	3.48767	LOC112447418
7	45843018	45867789	3.48767	PPP2CA
25	29782248	30997179	3.48612	AUTS2
16	28066497	28442800	3.48612	DNAH14
11	74947567	74974106	3.48589	FAM228B
11	74934683	74946757	3.48589	FAM228A
11	74806677	74932922	3.48589	ITSN2
7	43592415	43634719	3.48545	SBNO2
7	43588660	43591107	3.48545	GPX4
7	43577159	43583689	3.48545	POLR2E
7	43563225	43576149	3.48545	ARHGAP45
7	43544169	43561826	3.48545	ABCA7
18	14605683	14644994	3.48501	FANCA
18	14592447	14607421	3.48501	ZNF276
9	33156388	33180084	3.48479	NEPN
9	33104769	33131595	3.48479	NUS1
5	26066400	26070523	3.48479	LOC101907241
5	26057080	26059552	3.48479	HOXC11
5	26047494	26049444	3.48479	LOC101907194
5	26042721	26047450	3.48479	HOXC10
5	26040793	26040877	3.48479	MIR196A-2
5	26029600	26037612	3.48479	HOXC9
5	26023858	26027377	3.48479	LOC112446667
5	26019840	26023432	3.48479	HOXC8
27	26935464	27017834	3.48413	TEX15
25	29782248	30997179	3.48346	AUTS2
4	94264005	94443642	3.4828	COPG2
23	268191	961226	3.48214	KHDRBS2
23	16604947	16610624	3.48149	LOC112443696
23	16571898	16575330	3.48149	GNMT
23	16555474	16563859	3.48149	CNPY3
18	14605683	14644994	3.48149	FANCA
18	14592447	14607421	3.48149	ZNF276
18	14582698	14592670	3.48149	VPS9D1
10	18672651	19061574	3.48127	MYO9A
23	36051550	36465297	3.48105	LOC100847951
10	59102240	59156607	3.47952	CYP19A1
16	28066497	28442800	3.4793	DNAH14
1	88158068	88671406	3.47799	KCNMB2
23	49162303	49168586	3.47756	LOC112443717
23	49111514	49417402	3.47756	FARS2
16	28530499	28690312	3.47734	ENAH
8	50803045	50958181	3.47712	TRPM6
4	94029000	94070086	3.47625	LOC101903427
17	56882959	57072044	3.47517	TAOK3
17	56882959	57072044	3.47496	TAOK3
1	98022920	98348911	3.47474	MECOM
16	28066497	28442800	3.47388	DNAH14
16	28061462	28062241	3.47388	LOC785251
20	23636326	23740314	3.47344	PLPP1
7	9908215	9946042	3.4728	LOC101903003
7	9792240	10007320	3.4728	LOC788031
7	9908215	9946042	3.4728	LOC101903003
7	9792240	10007320	3.4728	LOC788031
11	74947567	74974106	3.4728	FAM228B
11	74934683	74946757	3.4728	FAM228A
11	74806677	74932922	3.4728	ITSN2
21	34478054	34507705	3.47194	STRA6
26	51975345	51984885	3.47108	PWWP2B
8	81197122	81619574	3.47044	C8H9orf3
16	28066497	28442800	3.4698	DNAH14
9	39168422	39280816	3.46852	SLC16A10
6	67179392	67448366	3.46725	FRYL
17	56882959	57072044	3.46661	TAOK3
9	72111183	72152821	3.46619	TBPL1
17	13189929	13190035	3.46576	LOC112442128
17	13185976	13269725	3.46576	ANAPC10
17	13155131	13187424	3.46576	ABCE1
17	13109682	13152071	3.46576	OTUD4
2	32625607	32756982	3.46534	FIGN
14	82358501	82387449	3.46513	SLC2A5
7	87739194	87817552	3.46492	TMEM161B
18	14722672	14739225	3.46449	DEF8
18	14709021	14717352	3.46449	TUBB3
18	14705093	14706843	3.46449	MC1R
18	14681418	14702859	3.46449	TCF25
4	94320322	94329904	3.46428	MARK4
4	94295407	94300321	3.46428	LOC112446420
4	94264005	94443642	3.46428	COPG2
11	74806677	74932922	3.46386	ITSN2
16	28066497	28442800	3.46365	DNAH14
25	28636197	29098356	3.46239	CALN1
10	18672651	19061574	3.46134	MYO9A
8	79167720	79257272	3.46113	NAA35
8	7324593	7332155	3.46113	ADAM21
8	7285081	7289573	3.46113	LOC112447767
4	94128595	94135228	3.46071	CPA1
4	94063807	94118097	3.46071	CPA5
7	43588660	43591107	3.46009	GPX4
7	43577159	43583689	3.46009	POLR2E
7	43563225	43576149	3.46009	ARHGAP45
7	43544169	43561826	3.46009	ABCA7
7	43535158	43543274	3.46009	CNN2
10	9148661	9148739	3.45967	MIR2284Z-1
10	9099553	9335423	3.45967	AP3B1
20	23636326	23740314	3.45863	PLPP1
11	12755550	12841953	3.45863	LOC107131325
19	63438799	63440393	3.45821	LOC112442745
23	268191	961226	3.45614	KHDRBS2
17	56882959	57072044	3.45531	TAOK3
13	69763933	69790163	3.45469	LOC101907320
13	69723092	69723198	3.45469	LOC112449423
13	69684979	69780576	3.45469	TOP1
28	225707	227368	3.45264	LOC112444722
28	166270	196338	3.45264	LOC104968693
18	14349650	14352529	3.45243	LOC112442273
18	14340026	14340518	3.45243	LOC112442272
18	14326846	14446541	3.45243	ANKRD11
13	43344207	43348142	3.45161	LOC112449296
13	43322665	43343803	3.45161	LOC112449294
13	43287946	43408041	3.45161	LOC782061
5	69721989	69837860	3.45141	POLR3B
3	9089754	9110946	3.4512	LOC112445929
3	9070076	9120872	3.4512	CD84
18	14326846	14446541	3.45079	ANKRD11
16	28530499	28690312	3.45038	ENAH
4	94264005	94443642	3.44896	COPG2
4	94255083	94255174	3.44896	MIR335
4	94245517	94263783	3.44896	MEST
2	119443675	119498744	3.44774	PDE6D
2	119411648	119419171	3.44774	PTMA
2	119384827	119401334	3.44774	LOC101905734
13	62214463	62268626	3.44672	EFCAB8
2	90864689	91017391	3.44591	BMPR2
4	94295407	94300321	3.44571	LOC112446420
4	94264005	94443642	3.44571	COPG2
4	94245517	94263783	3.44571	MEST
26	15226271	15230396	3.44571	LOC112444532
26	15197619	15201552	3.44571	LOC112444461
26	15191007	15195490	3.44571	SLC25A6
26	15184582	15188133	3.44571	LOC112444465
26	15165043	15185593	3.44571	ASMTL
6	122484	146992	3.44229	APELA
18	20014785	20030199	3.44189	LOC101906708
18	19996471	20014709	3.44189	LOC112442283
23	268191	961226	3.44109	KHDRBS2
25	28636197	29098356	3.43989	CALN1
10	18672651	19061574	3.4397	MYO9A
2	72956832	73025470	3.43791	TFCP2L1
9	39424554	39445862	3.43751	AMD1
22	31614654	31843514	3.43751	MITF
3	17366053	17367232	3.43731	LOC100848441
3	17361003	17362323	3.43731	LOC100848030
22	50029801	50036547	3.43691	HYAL1
22	50018125	50026841	3.43691	HYAL2
22	50016728	50019632	3.43691	TUSC2
22	50006893	50015924	3.43691	RASSF1
22	50002503	50006749	3.43691	ZMYND10
22	49997734	50001018	3.43691	NPRL2
22	49994641	49997651	3.43691	CYB561D2
22	49989078	49993816	3.43691	TMEM115
22	49846478	49986838	3.43691	CACNA2D2
13	62214463	62268626	3.43573	EFCAB8
13	62182289	62210339	3.43573	MAPRE1
3	87798778	89138324	3.43494	DAB1
22	10347046	10456986	3.43435	LRRFIP2
22	10343869	10346994	3.43435	LOC100848011
13	69790995	69822905	3.43415	PLCG1
13	69783985	69784088	3.43415	LOC112449434
13	69771141	69771247	3.43415	LOC112449431
13	69763933	69790163	3.43415	LOC101907320
13	69684979	69780576	3.43415	TOP1
3	8969591	9008637	3.43356	SLAMF1
29	206781	211562	3.43356	LOC101905316
7	87971293	88214022	3.43258	LOC100616526
7	87928798	87970403	3.43258	LOC101904350
7	43563225	43576149	3.43219	ARHGAP45
7	43544169	43561826	3.43219	ABCA7
7	43535158	43543274	3.43219	CNN2
7	43523685	43530609	3.43219	TMEM259
7	43514607	43523757	3.43219	GRIN3B
10	59038166	59061969	3.4318	LOC112448484
14	69055213	69080298	3.42926	C14H8orf37
14	69054767	69054848	3.42926	TRNAS-AGA
14	69052292	69055182	3.42926	LOC100335729
25	29782248	30997179	3.42849	AUTS2
29	20080276	20596972	3.42752	LUZP2
27	33799706	33799778	3.42713	TRNAG-UCC
23	36051550	36465297	3.42558	LOC100847951
17	67974127	68012677	3.42539	CHEK2
17	67393948	67973022	3.42539	TTC28
26	50188472	50189461	3.42481	LOC528422
26	50094640	50572890	3.42481	TCERG1L
9	65724483	65923931	3.42462	THEMIS
21	58933773	59038311	3.42462	SERPINA6
1	98022920	98348911	3.42308	MECOM
10	19888560	20128317	3.42289	NEO1
7	44455511	44540446	3.4227	AFF4
7	44453424	44454342	3.4227	LEAP2
7	44447595	44448862	3.4227	UQCRQ
7	44442456	44445396	3.4227	GDF9
7	44412468	44421072	3.4227	SHROOM1
16	28530499	28690312	3.4227	ENAH
6	57902614	57902687	3.42213	TRNAI-AAU
5	112915794	112928665	3.42155	CENPM
5	112905849	112907879	3.42155	TNFRSF13C
5	112892442	112897623	3.42155	SHISA8
5	112884574	112884642	3.42155	MIR33A
5	112832407	112890177	3.42155	SREBF2
22	10908405	11270100	3.4206	ITGA9
22	10900165	10901752	3.4206	C22H3orf35
22	10775869	10900554	3.4206	GOLGA4
17	56882959	57072044	3.4206	TAOK3
8	79167720	79257272	3.42041	NAA35
4	80158558	80928952	3.41984	SUGCT
10	19888560	20128317	3.41984	NEO1
5	112834716	112848669	3.41927	LOC112446779
5	112832407	112890177	3.41927	SREBF2
5	112813766	112830898	3.41927	CCDC134
9	65660819	65668266	3.41908	LOC101907989
9	41558168	41560089	3.4187	LOC112448043
9	41503633	41621614	3.4187	FOXO3
4	94320322	94329904	3.41699	MARK4
4	94295407	94300321	3.41699	LOC112446420
4	94264005	94443642	3.41699	COPG2
9	39168422	39280816	3.41623	SLC16A10
3	9183938	9197038	3.41473	LOC112445930
23	36051550	36465297	3.41473	LOC100847951
7	41584783	41585721	3.41192	LOC787963
16	28530499	28690312	3.41192	ENAH
7	110165554	110209023	3.4108	WDR36
10	36179171	36244020	3.41024	KNL1
4	80534031	80543462	3.40782	LOC112446478
4	80158558	80928952	3.40782	SUGCT
11	95125097	95144837	3.40708	LHX2
10	18672651	19061574	3.40635	MYO9A
9	66886709	66886780	3.40579	TRNAY-AUA
17	8043417	8544402	3.40579	IQCM
16	28530499	28690312	3.40579	ENAH
3	87228156	87250340	3.40414	LOC112446009
3	87226292	87265069	3.40414	LOC100294994
8	98925058	99092514	3.40359	PTPN3
9	65660819	65668266	3.4034	LOC101907989
29	27454639	27455595	3.40304	LOC787694
25	28636197	29098356	3.40139	CALN1
5	26085810	26093573	3.40103	HOXC13
5	26076092	26077683	3.40103	HOXC12
5	26066400	26070523	3.40103	LOC101907241
5	26057080	26059552	3.40103	HOXC11
5	26047494	26049444	3.40103	LOC101907194
5	26042721	26047450	3.40103	HOXC10
5	26040793	26040877	3.40103	MIR196A-2
18	14326846	14446541	3.40085	ANKRD11
15	77281892	77368002	3.39993	CELF1
25	28636197	29098356	3.39975	CALN1
21	34509671	34512797	3.39921	ISLR
21	34478054	34507705	3.39921	STRA6
7	43465805	43498751	3.39903	ARID3A
7	43451323	43456004	3.39903	KISS1R
7	43439381	43448904	3.39903	R3HDM4
2	90741485	90741569	3.39866	LOC112443644
2	90738597	90764593	3.39866	SUMO1
2	90611110	90738676	3.39866	KIAA2012
8	81197122	81619574	3.39794	C8H9orf3
15	51404615	51407888	3.39722	LOC100336836
15	51396946	51404827	3.39722	LOC407145
15	51392415	51398858	3.39722	LOC112441549
15	51379395	51382672	3.39722	LOC112441636
15	51351999	51388933	3.39722	ART1
5	69975577	69975647	3.39704	TRNAY-GUA
5	69878655	70051146	3.39704	RFX4
28	2413273	2469376	3.39686	LOC112444731
28	2315464	2413142	3.39686	PGBD5
16	29005211	29020714	3.39686	SDE2
17	71171966	71172443	3.39613	LOC100297192
17	71162340	71166207	3.39613	LOC112441982
21	58933773	59038311	3.39541	SERPINA6
18	14463302	14484625	3.39505	SPG7
18	14446589	14448058	3.39505	LOC112442271
18	14326846	14446541	3.39505	ANKRD11
15	84616689	84617616	3.39452	LOC100299117
9	38958095	38958175	3.39308	MIR6536-1
9	38958095	38958174	3.39308	MIR6536-2
9	38930128	39108208	3.39308	REV3L
9	38874574	38930028	3.39308	LOC784866
19	27548824	27553003	3.39201	CYB5D1
19	27547555	27549646	3.39201	NAA38
19	27545968	27546947	3.39201	TMEM88
19	27523903	27545340	3.39201	KDM6B
19	27414960	27523443	3.39201	DNAH2
1	98022920	98348911	3.39147	MECOM
4	94443863	94468216	3.39112	TSGA13
20	26101731	26283399	3.39058	ITGA1
7	95790396	95969527	3.39023	LOC104968993
23	21709873	21725490	3.39023	LOC100138976
7	87821321	87826020	3.38987	LOC112447564
7	87739194	87817552	3.38987	TMEM161B
8	79167720	79257272	3.38899	NAA35
9	33364126	33482303	3.38863	ROS1
22	31614654	31843514	3.38863	MITF
10	9099553	9335423	3.38863	AP3B1
7	65903251	65924750	3.3881	LOC112447463
23	268191	961226	3.38792	KHDRBS2
2	119411648	119419171	3.38775	PTMA
2	119384827	119401334	3.38775	LOC101905734
21	17878408	17880164	3.38775	LOC112443212
18	14049658	14127732	3.38722	CBFA2T3
3	8591925	8625899	3.38633	ITLN2
3	8564087	8574771	3.38633	LOC100336682
15	77281892	77368002	3.38598	CELF1
15	77261077	77273516	3.38598	RAPSN
21	34563302	34565638	3.38545	LOC104969321
21	34560043	34562973	3.38545	LOC104969313
21	34554788	34563162	3.38545	ISLR2
6	67179392	67448366	3.3837	FRYL
6	67172271	67186955	3.3837	ZAR1
6	67165376	67171373	3.3837	SLC10A4
9	33104769	33131595	3.38317	NUS1
9	33100384	33101349	3.38317	LOC112448031
8	79167720	79257272	3.38282	NAA35
14	67961055	67981699	3.38282	MTERF3
14	67893301	67960659	3.38282	PTDSS1
7	43419606	43436454	3.38265	MED16
7	43416267	43418803	3.38265	CFD
7	43411323	43413728	3.38265	ELANE
7	43404248	43407634	3.38265	PRTN3
7	43393339	43393445	3.38265	LOC112447659
7	43391951	43394872	3.38265	AZU1
7	43379673	43383639	3.38265	LOC112447411
7	43378335	43387618	3.38265	PLPPR3
23	268191	961226	3.38248	KHDRBS2
10	36179171	36244020	3.3823	KNL1
9	65724483	65923931	3.38213	THEMIS
13	69723092	69723198	3.38195	LOC112449423
13	69684979	69780576	3.38195	TOP1
13	69677773	69681682	3.38195	LOC112449380
3	17422308	17423567	3.38038	LOC112445861
25	38879040	38968839	3.37934	TNRC18
25	38863369	38884932	3.37934	LOC107131848
5	34309326	34518038	3.37865	ARID2
29	206781	211562	3.3783	LOC101905316
2	24765627	24819559	3.37761	DYNC1I2
17	13155131	13187424	3.37744	ABCE1
17	13109682	13152071	3.37744	OTUD4
9	71362354	71728018	3.37727	EYA4
18	14446589	14448058	3.37692	LOC112442271
18	14326846	14446541	3.37692	ANKRD11
12	71141923	71242367	3.37641	LOC522174
11	74986237	74990046	3.37641	LOC104973431
11	74983273	74989608	3.37641	TP53I3
11	74974219	74978082	3.37641	PFN4
11	74947567	74974106	3.37641	FAM228B
11	74934683	74946757	3.37641	FAM228A
19	48805005	48876798	3.37555	LOC112442687
16	36228607	36240640	3.3752	LOC104974416
9	66886709	66886780	3.37503	TRNAY-AUA
9	66858134	66858239	3.37503	LOC112448194
7	66042162	66061078	3.37486	CNOT8
7	66012817	66042867	3.37486	FAXDC2
7	65952245	66011210	3.37486	LARP1
7	43504876	43510281	3.37486	WDR18
7	43465805	43498751	3.37486	ARID3A
9	39477709	39647687	3.37434	CDK19
16	28530499	28690312	3.37417	ENAH
16	28507156	28510904	3.37417	LOC104974401
16	28499780	28504275	3.37417	LOC112441821
1	88342732	88362404	3.37383	GTPBP6
1	88340913	88350182	3.37383	PLCXD1
1	88318172	88321464	3.37383	LOC112447626
1	88158068	88671406	3.37383	KCNMB2
6	67179392	67448366	3.37332	FRYL
23	36051550	36465297	3.37332	LOC100847951
5	68359046	68504489	3.37315	SLC41A2
23	30236179	30245205	3.37315	LOC112441537
23	30232404	30232497	3.37315	TRNAI-UAU
23	30228672	30228744	3.37315	TRNAR-UCG
23	30223069	30223143	3.37315	TRNAT-UGU
23	30202993	30203065	3.37315	TRNAK-UUU
23	30196936	30216208	3.37315	LOC112443761
20	35503114	35571162	3.37315	OSMR
20	35360775	35498729	3.37315	RICTOR
9	39168422	39280816	3.37298	SLC16A10
7	87971293	88214022	3.37281	LOC100616526
10	37825970	37871373	3.37281	SNAP23
10	37767942	37821793	3.37281	ZNF106
26	42390305	42492218	3.37229	DMBT1
23	36051550	36465297	3.37144	LOC100847951
21	46880360	47401047	3.3711	SLC25A21
17	62238594	62242467	3.37093	LOC112442048
17	62228302	62231070	3.37093	ADAM1A
17	62208838	62212499	3.37093	LOC112442047
16	29005211	29020714	3.37076	SDE2
15	84616689	84617616	3.37059	LOC100299117
5	69721989	69837860	3.37042	POLR3B
10	37767942	37821793	3.37042	ZNF106
10	37711275	37767447	3.37042	CAPN3
4	93862100	93959366	3.37025	KLHDC10
1	98022920	98348911	3.36991	MECOM
1	88158068	88671406	3.36991	KCNMB2
7	43465805	43498751	3.3694	ARID3A
7	43451323	43456004	3.3694	KISS1R
7	43439381	43448904	3.3694	R3HDM4
7	43436675	43436781	3.3694	LOC112447653
7	43419606	43436454	3.3694	MED16
25	28565458	28573838	3.36889	LOC112444311
6	57752815	57833489	3.36822	LOC112447067
6	57203066	57429961	3.36822	TBC1D1
6	57145040	57182341	3.36822	PGM2
7	44455511	44540446	3.36805	AFF4
7	44453424	44454342	3.36805	LEAP2
7	44447595	44448862	3.36805	UQCRQ
7	44442456	44445396	3.36805	GDF9
3	106589750	106930676	3.36805	MACF1
5	82864346	82896085	3.36771	INTS13
20	23636326	23740314	3.36771	PLPP1
4	93862100	93959366	3.36636	KLHDC10
4	93859978	93862033	3.36636	LOC101903194
4	93819544	93835784	3.36636	ZC3HC1
20	23636326	23740314	3.36569	PLPP1
22	49766374	49789488	3.36519	HEMK1
22	49750073	49755491	3.36519	CISH
18	63164933	63173156	3.36502	LOC112441494
8	79260862	79321427	3.36485	GOLM1
8	79167720	79257272	3.36485	NAA35
23	18593752	18945540	3.36468	RUNX2
26	23107772	23247245	3.36452	SUFU
23	35948407	35948515	3.36401	LOC112443887
23	35935143	35979641	3.36401	LOC104975693
9	72148823	72225025	3.36351	SLC2A12
9	72111183	72152821	3.36351	TBPL1
18	14772717	14793473	3.36351	GAS8
18	14764641	14773013	3.36351	DBNDD1
18	14742097	14766294	3.36351	LOC532875
18	14738872	14741843	3.36351	CENPBD1
14	67986590	67991358	3.36351	UQCRB
14	67961055	67981699	3.36351	MTERF3
14	67893301	67960659	3.36351	PTDSS1
2	52174189	52264481	3.36318	ZEB2
17	56882959	57072044	3.36168	TAOK3
14	13506482	13517769	3.36168	LOC112449611
7	43439381	43448904	3.36134	R3HDM4
7	43436675	43436781	3.36134	LOC112447653
7	43419606	43436454	3.36134	MED16
7	43416267	43418803	3.36134	CFD
7	43411323	43413728	3.36134	ELANE
7	43404248	43407634	3.36134	PRTN3
9	71362354	71728018	3.36018	EYA4
14	58626	58732	3.35952	LOC112449638
7	65903251	65924750	3.35935	LOC112447463
2	52174189	52264481	3.35935	ZEB2
2	52173071	52176657	3.35935	LOC613677
2	52169632	52170787	3.35935	LOC101904069
18	35354061	35370069	3.35935	NUTF2
18	35349944	35351618	3.35935	THAP11
18	35338634	35349163	3.35935	CENPT
18	35327388	35338631	3.35935	TSNAXIP1
18	35266986	35327184	3.35935	RANBP10
3	12149363	12154055	3.35902	LOC512286
3	12132951	12137644	3.35902	LOC788175
9	41558168	41560089	3.35853	LOC112448043
9	41503633	41621614	3.35853	FOXO3
25	7720448	7774423	3.35836	USP7
25	7708822	7712632	3.35836	LOC101906055
25	7685029	7698191	3.35836	CARHSP1
25	7652847	7683026	3.35836	PMM2
9	38958095	38958175	3.3582	MIR6536-1
9	38958095	38958174	3.3582	MIR6536-2
9	38930128	39108208	3.3582	REV3L
8	98925058	99092514	3.3582	PTPN3
7	87971293	88214022	3.35803	LOC100616526
7	66163440	66163578	3.35803	LOC112447618
7	66156310	66227077	3.35803	LOC104969230
7	66108715	66147126	3.35803	MRPL22
4	76116379	76124833	3.35737	IGFBP3
1	111111017	111559800	3.35721	KCNAB1
1	111095801	111111071	3.35721	SSR3
7	43404248	43407634	3.35704	PRTN3
7	43393339	43393445	3.35704	LOC112447659
7	43391951	43394872	3.35704	AZU1
7	43379673	43383639	3.35704	LOC112447411
7	43378335	43387618	3.35704	PLPPR3
7	43367474	43378191	3.35704	PTBP1
7	17361304	17410356	3.35573	LOC100337044
7	17343356	17373169	3.35573	LOC112447355
18	35388086	35413319	3.35458	PSKH1
18	35387156	35387237	3.35458	TRNAS-AGA
18	35382063	35384613	3.35458	NRN1L
18	35370767	35381912	3.35458	EDC4
18	35354061	35370069	3.35458	NUTF2
18	35349944	35351618	3.35458	THAP11
18	35338634	35349163	3.35458	CENPT
18	34875214	34894809	3.35441	SLC9A5
18	34857828	34874215	3.35441	FHOD1
18	34855548	34857710	3.35441	TMEM208
18	34841303	34855492	3.35441	LOC525426
18	14742097	14766294	3.35441	LOC532875
18	14738872	14741843	3.35441	CENPBD1
18	14722672	14739225	3.35441	DEF8
18	14709021	14717352	3.35441	TUBB3
18	14705093	14706843	3.35441	MC1R
18	14681418	14702859	3.35441	TCF25
2	90864689	91017391	3.35392	BMPR2
15	84741295	84744776	3.35376	LOC112441561
4	94521138	94524428	3.3536	KLF14
7	87739194	87817552	3.35343	TMEM161B
2	24765627	24819559	3.35343	DYNC1I2
2	24637412	24736034	3.35343	SLC25A12
9	38930128	39108208	3.35311	REV3L
7	43544169	43561826	3.35278	ABCA7
7	43535158	43543274	3.35278	CNN2
7	43523685	43530609	3.35278	TMEM259
7	43514607	43523757	3.35278	GRIN3B
7	43504876	43510281	3.35278	WDR18
3	9089754	9110946	3.35262	LOC112445929
3	9070076	9120872	3.35262	CD84
9	72066865	72069838	3.35213	TCF21
10	58646800	58684734	3.35197	SCG3
4	93862100	93959366	3.35164	KLHDC10
4	93859978	93862033	3.35164	LOC101903194
22	49282339	49371088	3.35164	DCAF1
1	98022920	98348911	3.35083	MECOM
3	87798778	89138324	3.35067	DAB1
9	38930128	39108208	3.35018	REV3L
9	38874574	38930028	3.35018	LOC784866
7	43324443	43335563	3.35002	MISP
7	43299450	43324385	3.35002	PALM
21	46880360	47401047	3.34969	SLC25A21
9	63862779	63947238	3.34904	SNX14
9	63818964	63849549	3.34904	SYNCRIP
17	56882959	57072044	3.34856	TAOK3
4	94029000	94070086	3.34824	LOC101903427
4	93985493	93995178	3.34824	SSMEM1
4	93950907	93983080	3.34824	TMEM209
27	21352584	21570527	3.34824	TUSC3
27	6922570	6925685	3.34808	LOC112444647
13	69723092	69723198	3.34711	LOC112449423
13	69684979	69780576	3.34711	TOP1
3	101040409	101048376	3.34679	HECTD3
3	101034183	101037522	3.34679	UROD
3	101027292	101033423	3.34679	LOC112446022
3	100852565	101010031	3.34679	ZSWIM5
7	65952245	66011210	3.34663	LARP1
6	12216828	12802672	3.34647	ANK2
7	45868016	45878262	3.34631	LOC112447418
7	45843018	45867789	3.34631	PPP2CA
4	84688361	85252121	3.34566	KCND2
4	84684058	84688345	3.34566	LOC112446347
3	101027292	101033423	3.3447	LOC112446022
3	100852565	101010031	3.3447	ZSWIM5
28	24436928	24564493	3.3447	HERC4
28	24405438	24432036	3.3447	SIRT1
1	110928197	110955891	3.3447	TIPARP
9	66858134	66858239	3.34454	LOC112448194
3	87798778	89138324	3.34454	DAB1
10	44988019	45107003	3.34374	LOC104973145
7	43523685	43530609	3.34358	TMEM259
7	43514607	43523757	3.34358	GRIN3B
7	43504876	43510281	3.34358	WDR18
7	43465805	43498751	3.34358	ARID3A
5	82864346	82896085	3.34358	INTS13
5	82844188	82865505	3.34358	FGFR1OP2
11	99350808	99365051	3.34358	LOC104968656
11	99312775	99345293	3.34358	KYAT1
7	43379673	43383639	3.3431	LOC112447411
7	43378335	43387618	3.3431	PLPPR3
7	43367474	43378191	3.3431	PTBP1
2	72956832	73025470	3.34231	TFCP2L1
18	14605683	14644994	3.34231	FANCA
18	14592447	14607421	3.34231	ZNF276
18	14582698	14592670	3.34231	VPS9D1
18	14575594	14579238	3.34231	SPATA2L
18	14568450	14575594	3.34231	CDK10
18	14560949	14567966	3.34231	LOC104974758
18	14557251	14565738	3.34231	SPATA33
15	77368219	77373978	3.34215	PTPMT1
15	77281892	77368002	3.34215	CELF1
18	35266986	35327184	3.34167	RANBP10
18	35224967	35265686	3.34167	GFOD2
5	34309326	34518038	3.34151	ARID2
15	77140091	77180694	3.34088	MADD
15	77125648	77138644	3.34088	NR1H3
15	77114566	77125601	3.34088	ACP2
15	77097557	77118230	3.34088	DDB2
9	66886709	66886780	3.34072	TRNAY-AUA
22	31614654	31843514	3.3404	MITF
15	84298326	84298936	3.33993	LOC112441559
15	84271902	84280196	3.33993	LOC100848475
10	58738380	58905040	3.33993	DMXL2
2	37644365	37902698	3.33961	PKP4
23	18768819	18768891	3.33961	TRNAE-UUC
23	18593752	18945540	3.33961	RUNX2
10	82281523	82314964	3.33929	TTC9
22	49790596	49799041	3.33913	C22H3orf18
22	49766374	49789488	3.33913	HEMK1
9	63818964	63849549	3.33882	SYNCRIP
5	69721989	69837860	3.33835	POLR3B
7	43592415	43634719	3.33803	SBNO2
7	43588660	43591107	3.33803	GPX4
7	43577159	43583689	3.33803	POLR2E
18	35608632	35618551	3.33787	ESRP2
18	35596896	35597003	3.33787	LOC112442469
18	35592312	35592383	3.33787	TRNAC-GCA
18	35518071	35611233	3.33787	NFATC3
20	41213948	41297707	3.33756	ZFR
9	39168422	39280816	3.33693	SLC16A10
4	93862100	93959366	3.33693	KLHDC10
4	93859978	93862033	3.33693	LOC101903194
15	84298326	84298936	3.33693	LOC112441559
15	84271902	84280196	3.33693	LOC100848475
7	43688889	43697845	3.33661	MIDN
7	43683704	43685876	3.33661	ATP5F1D
7	43672104	43682653	3.33661	CBARP
7	43655303	43672270	3.33661	STK11
14	73321598	73338277	3.33661	OTUD6B
14	73242820	73321453	3.33661	LRRC69
9	39168422	39280816	3.33614	SLC16A10
6	12216828	12802672	3.33536	ANK2
18	14277426	14282189	3.33536	SLC22A31
18	14258395	14277418	3.33536	CDH15
5	69975577	69975647	3.33442	TRNAY-GUA
5	69878655	70051146	3.33442	RFX4
15	84683232	84686809	3.33426	LOC617614
2	20829179	20832971	3.33379	EVX2
2	20817667	20820784	3.33379	HOXD13
2	20812814	20813774	3.33379	HOXD12
2	20803593	20806307	3.33379	HOXD11
2	20793703	20796809	3.33379	HOXD10
2	20788518	20793616	3.33379	HOXD9
2	20780637	20783398	3.33379	HOXD8
7	88196006	88196092	3.33364	MIR9-2
7	87971293	88214022	3.33364	LOC100616526
27	21352584	21570527	3.33317	TUSC3
17	56882959	57072044	3.33317	TAOK3
12	72408653	72446089	3.33301	LOC112449072
12	72365731	72368943	3.33301	LOC112449075
5	87876137	88056419	3.33161	ST8SIA1
13	28141625	28228467	3.33115	BEND7
13	28088768	28123692	3.33115	LOC101907540
4	94443863	94468216	3.33084	TSGA13
4	94264005	94443642	3.33084	COPG2
4	94189340	94194182	3.33084	LOC112446419
4	94142095	94192336	3.33084	CEP41
25	28636197	29098356	3.33068	CALN1
15	76948152	76953777	3.33053	LOC112441656
15	76852567	77063233	3.33053	C15H11orf49
19	48805005	48876798	3.3296	LOC112442687
19	48729470	48778477	3.3296	SMURF2
7	95790396	95969527	3.32945	LOC104968993
1	82115726	82406813	3.32945	VPS8
29	307131	372013	3.32929	LOC789688
29	299106	299954	3.32929	LOC104970173
20	23738859	23830250	3.32867	MTREX
20	23636326	23740314	3.32867	PLPP1
2	24765627	24819559	3.32852	DYNC1I2
7	11577424	11589851	3.32775	ASF1B
7	11575948	11577143	3.32775	LOC100848715
7	11510479	11560787	3.32775	ADGRL1
4	94443863	94468216	3.32729	TSGA13
4	94264005	94443642	3.32729	COPG2
17	67393948	67973022	3.32729	TTC28
9	65724483	65923931	3.32683	THEMIS
22	25982413	26207554	3.3259	CHL1
11	12755550	12841953	3.3259	LOC107131325
7	43655303	43672270	3.32575	STK11
7	43592415	43634719	3.32575	SBNO2
2	119443675	119498744	3.32422	PDE6D
7	65477849	65703950	3.32407	GALNT10
22	10347046	10456986	3.32407	LRRFIP2
22	10343869	10346994	3.32407	LOC100848011
13	43355625	43363647	3.32407	LOC112449295
13	43344207	43348142	3.32407	LOC112449296
13	43322665	43343803	3.32407	LOC112449294
13	43287946	43408041	3.32407	LOC782061
22	49384664	49688439	3.32376	DOCK3
22	49282339	49371088	3.323	DCAF1
19	36869259	36913800	3.323	FAM117A
19	36851900	36868900	3.323	LOC101902801
2	91140484	91199301	3.3227	ICA1L
2	91059949	91133894	3.3227	FAM117B
16	28066497	28442800	3.32255	DNAH14
18	14049658	14127732	3.32194	CBFA2T3
26	38002662	38052734	3.32178	LOC101901937
20	23738859	23830250	3.32118	MTREX
20	23636326	23740314	3.32118	PLPP1
25	28565458	28573838	3.32057	LOC112444311
23	268191	961226	3.31997	KHDRBS2
7	43324443	43335563	3.31982	MISP
7	43299450	43324385	3.31982	PALM
7	43286640	43291810	3.31982	PRSS57
7	43279494	43285847	3.31982	FSTL3
7	11592576	11610317	3.31966	PRKACA
7	11577424	11589851	3.31966	ASF1B
7	11575948	11577143	3.31966	LOC100848715
7	11510479	11560787	3.31966	ADGRL1
18	34909011	34936635	3.31936	KCTD19
18	34899721	34909060	3.31936	PLEKHG4
18	34875214	34894809	3.31936	SLC9A5
18	34857828	34874215	3.31936	FHOD1
19	43284044	43284234	3.31921	LOC112442851
19	43280474	43280664	3.31921	LOC112442850
19	43271949	43272132	3.31921	LOC112442861
19	43267531	43267720	3.31921	LOC112442856
19	43263952	43264143	3.31921	LOC112442857
19	43252658	43252848	3.31921	LOC112442845
19	43246328	43246518	3.31921	LOC112442848
19	43242759	43242949	3.31921	LOC112442849
10	44988019	45107003	3.31876	LOC104973145
7	91328068	91404159	3.31861	LOC112447491
7	66012817	66042867	3.31801	FAXDC2
7	65952245	66011210	3.31801	LARP1
7	43707374	43712194	3.3174	CIRBP
7	43688889	43697845	3.3174	MIDN
7	43683704	43685876	3.3174	ATP5F1D
7	43672104	43682653	3.3174	CBARP
7	43655303	43672270	3.3174	STK11
4	43598679	43690863	3.3174	PTPN12
4	43585507	43585651	3.3174	LOC112446492
15	84390783	84391700	3.31665	LOC788572
22	55948221	56103962	3.31575	TMCC1
2	24765627	24819559	3.31575	DYNC1I2
10	59203898	59290763	3.31545	LOC104973172
26	38326520	38338490	3.315	LOC112444480
16	28530499	28690312	3.315	ENAH
15	77154599	77154677	3.315	MIR2318
15	77140091	77180694	3.315	MADD
15	77125648	77138644	3.315	NR1H3
15	77114566	77125601	3.315	ACP2
1	58619097	58633956	3.31486	ZDHHC23
1	58518839	58618293	3.31486	GRAMD1C
22	49282339	49371088	3.31471	DCAF1
5	26085810	26093573	3.31441	HOXC13
5	26076092	26077683	3.31441	HOXC12
5	26066400	26070523	3.31441	LOC101907241
17	67393948	67973022	3.31426	TTC28
29	51003790	51005585	3.31336	LOC112444847
29	51000587	51001621	3.31336	IFITM3
29	50990524	50999509	3.31336	LOC101904625
7	88196006	88196092	3.31292	MIR9-2
7	87971293	88214022	3.31292	LOC100616526
6	99411761	99491693	3.31277	CDS1
25	28636197	29098356	3.31262	CALN1
23	8635947	8743464	3.31262	C23H6orf106
2	32625607	32756982	3.31247	FIGN
14	67893301	67960659	3.31247	PTDSS1
3	9183938	9197038	3.31158	LOC112445930
3	9152808	9175511	3.31158	SLAMF6
7	66163440	66163578	3.31128	LOC112447618
7	66156310	66227077	3.31128	LOC104969230
23	18593752	18945540	3.31128	RUNX2
9	39477709	39647687	3.31114	CDK19
2	79427660	79515093	3.31114	GLS
20	35360775	35498729	3.31114	RICTOR
1	84102416	84226609	3.31099	ATP11B
23	41382797	41484259	3.31069	DTNBP1
7	50945972	50948562	3.3104	LOC112447552
16	69530598	69586099	3.3104	PROX1
6	73540827	73540898	3.30951	TRNAG-UCC
5	69878655	70051146	3.30951	RFX4
13	62142602	62176735	3.30936	DNMT3B
13	62133307	62141321	3.30936	LOC112449325
13	62130708	62134070	3.30936	LOC112449326
13	62102420	62130665	3.30936	COMMD7
7	43910011	43918438	3.30921	ADAMTSL5
7	43895971	43901428	3.30921	REEP6
7	43888435	43897837	3.30921	PCSK4
7	43878085	43883109	3.30921	C7H19orf25
23	25988960	26499191	3.30921	LOC101903211
9	38874574	38930028	3.30907	LOC784866
3	9152808	9175511	3.30892	SLAMF6
3	9070076	9120872	3.30892	CD84
4	94264005	94443642	3.30877	COPG2
18	35624573	35638372	3.30877	PLA2G15
18	35608632	35618551	3.30877	ESRP2
18	35596896	35597003	3.30877	LOC112442469
18	35592312	35592383	3.30877	TRNAC-GCA
18	35518071	35611233	3.30877	NFATC3
10	36255056	36291197	3.30862	RAD51
10	36179171	36244020	3.30862	KNL1
4	94142095	94192336	3.30789	CEP41
4	94128595	94135228	3.30789	CPA1
4	94063807	94118097	3.30789	CPA5
20	23738859	23830250	3.30789	MTREX
13	62214463	62268626	3.30745	EFCAB8
13	62182289	62210339	3.30745	MAPRE1
12	72365731	72368943	3.3073	LOC112449075
19	57666046	58018215	3.30715	SDK2
9	63818964	63849549	3.30701	SYNCRIP
9	63787520	63787589	3.30701	LOC112448164
9	63787225	63787294	3.30701	LOC112448165
9	63786143	63787982	3.30701	LOC100174924
16	28066497	28442800	3.30686	DNAH14
18	35425222	35447046	3.30671	SLC12A4
18	35421764	35425011	3.30671	LCAT
18	35417746	35423263	3.30671	PSMB10
18	35388086	35413319	3.30671	PSKH1
16	44378233	44407097	3.30627	LOC107131287
5	113087282	113094933	3.30569	CYP2D14
5	113078009	113082326	3.30569	MGC127055
5	113067145	113076648	3.30569	LOC785804
5	113042975	113056842	3.30569	NDUFA6
5	113040978	113044679	3.30569	SMDT1
5	113035565	113040618	3.30569	PHETA2
18	35518071	35611233	3.30569	NFATC3
19	22265732	22274332	3.30554	RFLNB
19	22253976	22254051	3.30554	MIR2336
19	22125808	22250295	3.30554	VPS53
7	65952245	66011210	3.30539	LARP1
2	20803593	20806307	3.3051	HOXD11
2	20793703	20796809	3.3051	HOXD10
2	20788518	20793616	3.3051	HOXD9
2	20780637	20783398	3.3051	HOXD8
2	20762743	20762841	3.3051	MIR10B
2	20759992	20776535	3.3051	HOXD4
22	49282339	49371088	3.30496	DCAF1
22	49384664	49688439	3.30481	DOCK3
22	49383797	49385833	3.30481	LOC112443475
22	49379788	49383627	3.30481	MANF
22	49374567	49377717	3.30481	RBM15B
22	49282339	49371088	3.30481	DCAF1
2	52174189	52264481	3.30452	ZEB2
22	10347046	10456986	3.30423	LRRFIP2
28	12404684	12718762	3.30408	CHRM3
10	74940464	75324314	3.30393	KCNH5
17	70749281	70749883	3.30379	LOC504730
17	70736523	70737202	3.30379	LOC112442065
17	70712626	70713287	3.30379	LOC112442072
17	70709014	70709903	3.30379	LOC511353
16	36228607	36240640	3.30379	LOC104974416
1	110784287	110820231	3.30335	LOC101902535
8	7324593	7332155	3.30321	ADAM21
18	64123007	64201102	3.30321	LOC789803
18	64099192	64122748	3.30321	PEG3
7	49749588	49807187	3.30306	KDM3B
7	49736535	49746612	3.30306	FAM53C
23	16629759	16653065	3.30292	PPP2R5D
23	16610717	16625031	3.30292	PEX6
23	16604947	16610624	3.30292	LOC112443696
9	63862779	63947238	3.30233	SNX14
9	63818964	63849549	3.30233	SYNCRIP
27	33844984	33845056	3.30233	TRNAG-UCC
22	48665271	48674428	3.30233	TWF2
22	48649938	48654548	3.30233	PPM1M
22	48636407	48636489	3.30233	MIRLET7G
22	48629513	48648119	3.30233	WDR82
18	14764641	14773013	3.30233	DBNDD1
18	14742097	14766294	3.30233	LOC532875
18	14738872	14741843	3.30233	CENPBD1
18	14722672	14739225	3.30233	DEF8
29	45803336	45927824	3.30204	LRP5
29	45791246	45797104	3.30204	LOC112444893
7	43367474	43378191	3.30161	PTBP1
7	43324443	43335563	3.30161	MISP
7	43299450	43324385	3.30161	PALM
23	49162303	49168586	3.30161	LOC112443717
23	49111514	49417402	3.30161	FARS2
17	67393948	67973022	3.30146	TTC28
17	71162340	71166207	3.30118	LOC112441982
17	71126155	71131533	3.30118	LOC112442088
17	71109244	71121526	3.30118	LOC112442062
17	71075640	71125221	3.30118	LOC100847119
17	70907614	71137765	3.30118	IGLL1
9	41870929	41918141	3.30103	SNX3
9	41655110	41851120	3.30103	AFG1L
9	65546275	65550567	3.30045	RIPPLY2
9	65426517	65543569	3.30045	CYB5R4
7	53311900	53765315	3.30045	LOC100847454
15	51509728	51514804	3.30002	LOC507756
15	51492525	51495520	3.30002	LOC112441637
15	51474913	51477908	3.30002	LOC407148
9	72066865	72069838	3.29987	TCF21
11	49608572	49642062	3.29973	ELMOD3
11	49587863	49605835	3.29973	CAPG
11	49557437	49564793	3.29973	SH2D6
7	65477849	65703950	3.29958	GALNT10
16	35395571	35882724	3.29958	RGS7
8	78856124	79055332	3.29944	AGTPBP1
6	12216828	12802672	3.29915	ANK2
10	9823209	10003931	3.29901	ARSB
7	44455511	44540446	3.29886	AFF4
4	68945961	68947578	3.29886	HOXA1
4	68941850	68945867	3.29886	LOC100848443
4	68939317	68941296	3.29886	HOXA2
4	68911991	68914205	3.29886	HOXA4
4	68902556	68934988	3.29886	HOXA3
4	68898585	68902607	3.29886	HOXA5
4	68890915	68902512	3.29886	LOC112446396
23	36051550	36465297	3.29886	LOC100847951
1	98376300	98398737	3.29886	LOC104970974
5	69721989	69837860	3.29872	POLR3B
2	41675904	42332413	3.29829	GALNT13
1	82610937	82631511	3.29771	EPHB3
8	94493211	94494327	3.29757	LOC789766
15	77125648	77138644	3.29757	NR1H3
15	77114566	77125601	3.29757	ACP2
15	77097557	77118230	3.29757	DDB2
15	77074001	77083938	3.29757	PACSIN3
21	58933773	59038311	3.297	SERPINA6
21	58909847	58923325	3.297	SERPINA10
7	73772171	73901459	3.29671	GABRG2
2	79516312	79560240	3.29671	STAT1
2	79427660	79515093	3.29671	GLS
20	41213948	41297707	3.29642	ZFR
1	98022920	98348911	3.29628	MECOM
20	41213948	41297707	3.29614	ZFR
22	10347046	10456986	3.29599	LRRFIP2
16	60375365	60420536	3.29556	FAM20B
11	82994477	82997550	3.29514	LOC112448824
11	82980970	82989955	3.29514	LOC112448823
11	82978838	82980431	3.29514	LOC112441484
11	82739293	83207344	3.29514	NBAS
7	43592415	43634719	3.29485	SBNO2
14	66989973	67551100	3.29485	CPQ
5	34309326	34518038	3.29471	ARID2
22	56057993	56058069	3.29456	MIR2372
22	55948221	56103962	3.29456	TMCC1
17	62228302	62231070	3.29342	ADAM1A
17	62208838	62212499	3.29342	LOC112442047
14	67893301	67960659	3.29186	PTDSS1
17	13109682	13152071	3.29144	OTUD4
17	13104315	13110164	3.29144	LOC100847839
6	57752815	57833489	3.2913	LOC112447067
2	91059949	91133894	3.2913	FAM117B
8	79167720	79257272	3.29101	NAA35
1	146734448	146749667	3.29087	LOC101902902
18	35690049	35690176	3.29073	LOC112442431
18	35680873	35721882	3.29073	PRMT7
18	35672587	35680832	3.29073	SLC7A6OS
18	35661757	35661829	3.29073	TRNAE-UUC
18	35640931	35673507	3.29073	SLC7A6
2	94640133	94684166	3.29059	LOC112442953
2	94607840	94621045	3.29059	ZDBF2
9	39168422	39280816	3.28974	SLC16A10
22	51618892	51621072	3.2896	CATHL3
22	51599665	51601123	3.2896	LOC112441458
22	51592817	51594189	3.2896	CATHL4
22	51586118	51587494	3.2896	LOC112443481
22	51579582	51581008	3.2896	CATHL1
22	10646956	10654042	3.28946	LOC112443434
22	10590548	10687871	3.28946	TRANK1
9	41655110	41851120	3.28932	AFG1L
11	56940382	56940490	3.28932	LOC112448971
22	10908405	11270100	3.28918	ITGA9
25	20473990	20591006	3.28904	HS3ST2
14	39849008	40051409	3.28904	ZFHX4
15	77097557	77118230	3.28876	DDB2
15	77074001	77083938	3.28876	PACSIN3
15	77063166	77073724	3.28876	ARFGAP2
15	76852567	77063233	3.28876	C15H11orf49
4	81287189	81291404	3.28847	YAE1D1
7	41584783	41585721	3.28833	LOC787963
7	51724907	51731930	3.28805	SRA1
7	51722071	51724007	3.28805	EIF4EBP3
7	51610936	51716206	3.28805	ANKHD1
5	69878655	70051146	3.28805	RFX4
18	35661757	35661829	3.28693	TRNAE-UUC
18	35640931	35673507	3.28693	SLC7A6
18	35624573	35638372	3.28693	PLA2G15
9	63862779	63947238	3.28651	SNX14
18	14277426	14282189	3.28651	SLC22A31
18	14258395	14277418	3.28651	CDH15
18	14203965	14248456	3.28651	ACSF3
23	36051550	36465297	3.28581	LOC100847951
6	16009049	16523366	3.28567	COL25A1
22	10457836	10551209	3.28567	MLH1
22	10347046	10456986	3.28567	LRRFIP2
10	44988019	45107003	3.28567	LOC104973145
23	9457480	9472027	3.28553	TULP1
23	9433299	9456216	3.28553	TEAD3
21	58933773	59038311	3.28553	SERPINA6
22	10347046	10456986	3.28525	LRRFIP2
5	94125169	94321581	3.28483	EPS8
4	43258869	43449878	3.28483	PHTF2
2	91206609	91230173	3.28441	WDR12
2	91140484	91199301	3.28441	ICA1L
16	60422988	60450964	3.28441	TOR3A
16	60375365	60420536	3.28441	FAM20B
8	98925058	99092514	3.28427	PTPN3
11	95125097	95144837	3.28427	LHX2
11	95095103	95100443	3.28427	LOC112448886
27	21352584	21570527	3.284	TUSC3
2	21711928	21795313	3.284	ATF2
4	84688361	85252121	3.28386	KCND2
4	84684058	84688345	3.28386	LOC112446347
2	91647338	91750030	3.28372	RAPH1
2	91544895	91646688	3.28372	ABI2
7	43722742	43737301	3.28344	EFNA2
7	43712288	43716027	3.28344	C7H19orf24
7	43707374	43712194	3.28344	CIRBP
7	43688889	43697845	3.28344	MIDN
7	43683704	43685876	3.28344	ATP5F1D
7	43672104	43682653	3.28344	CBARP
3	106589750	106930676	3.28344	MACF1
20	23738859	23830250	3.2833	MTREX
20	23636326	23740314	3.2833	PLPP1
1	82115726	82406813	3.2833	VPS8
4	94443863	94468216	3.28288	TSGA13
4	94264005	94443642	3.28288	COPG2
2	90571270	90573476	3.28261	FZD7
26	50374491	50376499	3.28233	LOC112444506
26	50094640	50572890	3.28233	TCERG1L
26	37830529	37837034	3.28164	EMX2
22	25982413	26207554	3.28164	CHL1
4	94142095	94192336	3.28136	CEP41
4	94128595	94135228	3.28136	CPA1
10	23095474	23166939	3.28136	LOC786594
10	22263114	23332869	3.28136	LOC100336282
25	29782248	30997179	3.28094	AUTS2
4	102782091	102872244	3.28081	UBN2
4	102730094	102772290	3.28081	TTC26
23	31428985	31429057	3.28067	TRNAA-AGC
23	31426023	31426095	3.28067	TRNAM-CAU
23	31419091	31419163	3.28067	TRNAM-CAU
23	31417536	31417608	3.28067	TRNAA-AGC
23	31417021	31417093	3.28067	TRNAV-AAC
23	31415082	31415154	3.28067	TRNAM-CAU
23	31410999	31411071	3.28067	TRNAR-ACG
23	31399557	31403027	3.28067	LOC112443797
23	31395317	31395410	3.28067	TRNAI-UAU
23	31389424	31389505	3.28067	TRNAS-GCU
23	31380820	31380891	3.28067	TRNAP-CGG
4	34731157	34894339	3.28053	LOC104969864
7	87971293	88214022	3.28025	LOC100616526
26	38002662	38052734	3.27984	LOC101901937
11	74806677	74932922	3.27984	ITSN2
4	84688361	85252121	3.2797	KCND2
4	84684058	84688345	3.2797	LOC112446347
19	22125808	22250295	3.27957	VPS53
23	8635947	8743464	3.27901	C23H6orf106
6	57752815	57833489	3.2786	LOC112447067
6	57718367	57721811	3.2786	LOC112447066
4	80950592	81076129	3.27846	CDK13
21	34509671	34512797	3.27778	ISLR
21	34478054	34507705	3.27778	STRA6
15	77181629	77199362	3.2775	MYBPC3
15	77154599	77154677	3.2775	MIR2318
15	77140091	77180694	3.2775	MADD
1	88158068	88671406	3.27723	KCNMB2
11	49587863	49605835	3.27668	CAPG
11	49557437	49564793	3.27668	SH2D6
16	57027496	57027567	3.27627	TRNAY-GUA
16	56536720	57033594	3.27627	TNR
18	35640931	35673507	3.27613	SLC7A6
18	35624573	35638372	3.27613	PLA2G15
18	35608632	35618551	3.27613	ESRP2
18	35518071	35611233	3.27613	NFATC3
21	16040645	16046090	3.276	LOC112443234
21	15832656	16147241	3.276	SV2B
9	63862779	63947238	3.27586	SNX14
9	47887699	48618731	3.27559	GRIK2
18	14582698	14592670	3.27559	VPS9D1
18	14575594	14579238	3.27559	SPATA2L
18	14568450	14575594	3.27559	CDK10
18	14560949	14567966	3.27559	LOC104974758
18	14557251	14565738	3.27559	SPATA33
18	14550491	14557240	3.27559	CHMP1A
18	14526969	14541881	3.27559	DPEP1
4	94189340	94194182	3.2745	LOC112446419
4	94142095	94192336	3.2745	CEP41
9	47887699	48618731	3.27422	GRIK2
22	48488236	48585159	3.27395	DNAH1
22	48479278	48487703	3.27395	BAP1
22	48466107	48479037	3.27395	PHF7
9	41157216	41157287	3.27368	TRNAC-GCA
9	41068909	41183445	3.27368	SESN1
7	43299450	43324385	3.27354	PALM
7	43286640	43291810	3.27354	PRSS57
7	43279494	43285847	3.27354	FSTL3
7	43262684	43270809	3.27354	RNF126
7	43258839	43262340	3.27354	FGF22
4	43598679	43690863	3.27341	PTPN12
4	43585507	43585651	3.27341	LOC112446492
4	43548355	43571904	3.27341	LOC100848405
6	19173916	19254250	3.27327	NPNT
6	19136555	19141257	3.27327	LOC101904481
7	43895971	43901428	3.27314	REEP6
7	43888435	43897837	3.27314	PCSK4
7	43878085	43883109	3.27314	C7H19orf25
7	43851971	43878121	3.27314	APC2
4	102730094	102772290	3.27314	TTC26
7	65952245	66011210	3.273	LARP1
7	65903251	65924750	3.273	LOC112447463
28	13021224	13050052	3.273	ZNF25
4	50637291	50722963	3.27287	LOC112446380
4	50482582	50651615	3.27287	CTTNBP2
26	18133234	18266773	3.27259	LCOR
4	102782091	102872244	3.27232	UBN2
10	36255056	36291197	3.27232	RAD51
10	36179171	36244020	3.27232	KNL1
12	36103517	36116554	3.27219	GJA3
11	99312775	99345293	3.27219	KYAT1
11	99295993	99305768	3.27219	SPOUT1
5	70062879	70166036	3.27205	RIC8B
5	69878655	70051146	3.27205	RFX4
23	31309022	31316360	3.27192	PRSS16
23	31306987	31307060	3.27192	TRNAI-AAU
23	31303618	31303691	3.27192	TRNAT-AGU
23	31301252	31301324	3.27192	TRNAV-UAC
23	31292086	31292158	3.27192	TRNAR-ACG
23	31291364	31291437	3.27192	TRNAI-AAU
23	31290226	31290298	3.27192	TRNAV-CAC
23	31289622	31289695	3.27192	TRNAI-AAU
23	31286179	31286250	3.27192	TRNAM-CAU
23	31285574	31285655	3.27192	TRNAS-GCU
23	31284945	31285026	3.27192	TRNAS-GCU
23	31282460	31282541	3.27192	TRNAS-GCU
23	31281831	31281912	3.27192	TRNAS-GCU
23	31281236	31281307	3.27192	TRNAM-CAU
23	31277791	31277864	3.27192	TRNAI-AAU
23	31276395	31276477	3.27192	TRNAS-GCU
23	31275759	31275840	3.27192	TRNAS-GCU
23	31272627	31272708	3.27192	TRNAS-GCU
23	31272035	31272106	3.27192	TRNAM-CAU
23	31270844	31270915	3.27192	TRNAV-CAC
23	31269709	31269782	3.27192	TRNAI-AAU
23	31268990	31269062	3.27192	TRNAR-ACG
18	34857828	34874215	3.27192	FHOD1
18	34855548	34857710	3.27192	TMEM208
18	34841303	34855492	3.27192	LOC525426
18	34837717	34837808	3.27192	MIR328
18	34834799	34839376	3.27192	ELMO3
18	34827946	34834625	3.27192	E2F4
18	34820569	34826220	3.27192	EXOC3L1
18	34813277	34820433	3.27192	KIAA0895L
2	79427660	79515093	3.27178	GLS
1	122349984	122471157	3.27097	PLOD2
6	12216828	12802672	3.27057	ANK2
6	88187894	88355145	3.27043	ANKRD17
18	35266986	35327184	3.2703	RANBP10
18	35224967	35265686	3.2703	GFOD2
1	84102416	84226609	3.27016	ATP11B
9	41558168	41560089	3.26922	LOC112448043
9	41503633	41621614	3.26922	FOXO3
7	51610936	51716206	3.26908	ANKHD1
6	76716306	77658770	3.26881	ADGRL3
1	85302293	85303771	3.26881	SOX2
1	85271628	85316672	3.26881	LOC100849009
18	35349944	35351618	3.26868	THAP11
18	35338634	35349163	3.26868	CENPT
18	35327388	35338631	3.26868	TSNAXIP1
18	35266986	35327184	3.26868	RANBP10
18	35468636	35511999	3.26855	DUS2
18	35458086	35466468	3.26855	DPEP2
18	35453597	35457904	3.26855	DPEP3
18	35425222	35447046	3.26855	SLC12A4
18	35421764	35425011	3.26855	LCAT
18	35417746	35423263	3.26855	PSMB10
7	110165554	110209023	3.26828	WDR36
2	69786600	69799972	3.26801	LOC107131416
2	69756795	69779356	3.26801	INSIG2
7	39317415	39719111	3.26787	COL23A1
4	102782091	102872244	3.26774	UBN2
3	87265962	87268009	3.26761	JUN
3	87228156	87250340	3.26761	LOC112446009
3	87226292	87265069	3.26761	LOC100294994
10	58738380	58905040	3.26761	DMXL2
1	98022920	98348911	3.26734	MECOM
7	39689352	39689424	3.26694	TRNAK-CUU
7	39317415	39719111	3.26694	COL23A1
18	35478076	35479909	3.2668	DDX28
18	35472820	35477925	3.2668	DPEP2NB
18	35468636	35511999	3.2668	DUS2
18	35458086	35466468	3.2668	DPEP2
18	35453597	35457904	3.2668	DPEP3
18	35425222	35447046	3.2668	SLC12A4
1	84102416	84226609	3.2664	ATP11B
1	84042262	84078267	3.2664	DCUN1D1
7	51314372	51314783	3.26547	IGIP
7	51292891	51308498	3.26547	PURA
9	41157216	41157287	3.2652	TRNAC-GCA
9	41068909	41183445	3.2652	SESN1
9	63787520	63787589	3.26493	LOC112448164
9	63787225	63787294	3.26493	LOC112448165
9	63786143	63787982	3.26493	LOC100174924
7	43946832	43955304	3.2648	MEX3D
7	43930154	43934849	3.2648	PLK5
7	43910011	43918438	3.2648	ADAMTSL5
7	43895971	43901428	3.2648	REEP6
9	38930128	39108208	3.2644	REV3L
7	49749588	49807187	3.264	KDM3B
7	49737453	49737522	3.264	MIR2459
7	49736535	49746612	3.264	FAM53C
7	49732089	49736159	3.264	SLBP2
7	49701222	49737029	3.264	CDC25C
23	49162303	49168586	3.264	LOC112443717
23	49111514	49417402	3.264	FARS2
9	72148823	72225025	3.2636	SLC2A12
9	72111183	72152821	3.2636	TBPL1
25	28636197	29098356	3.2636	CALN1
18	35742120	35802022	3.26321	LOC101907242
18	35721610	35805773	3.26321	SMPD3
7	66156310	66227077	3.26307	LOC104969230
15	76948152	76953777	3.26294	LOC112441656
15	76852567	77063233	3.26294	C15H11orf49
14	14849669	15087888	3.26267	NSMCE2
1	87924393	87924522	3.26241	LOC112448316
1	87871399	87963844	3.26241	PIK3CA
1	87793394	87891502	3.26241	KCNMB3
23	268191	961226	3.26201	KHDRBS2
14	67893301	67960659	3.26201	PTDSS1
2	79568834	79705325	3.26188	STAT4
2	79560481	79576230	3.26188	LOC104971266
2	79516312	79560240	3.26188	STAT1
11	30143423	30256205	3.26188	FBXO11
2	90864689	91017391	3.26175	BMPR2
22	49384664	49688439	3.26148	DOCK3
4	94245517	94263783	3.26135	MEST
18	14349650	14352529	3.26122	LOC112442273
18	14340026	14340518	3.26122	LOC112442272
18	14326846	14446541	3.26122	ANKRD11
14	73338397	73340617	3.26122	LOC100848906
14	73321598	73338277	3.26122	OTUD6B
14	73242820	73321453	3.26122	LRRC69
10	13544183	13622063	3.26122	SMAD6
26	38326520	38338490	3.26082	LOC112444480
26	38279793	38319933	3.26082	RAB11FIP2
14	13761103	13775452	3.26082	LOC112449615
14	13733801	13831147	3.26082	LOC101907803
7	91328068	91404159	3.26069	LOC112447491
7	91314477	91320090	3.26069	LOC104968990
5	75791067	75847850	3.26069	ELFN2
9	86568903	86653592	3.26043	TAB2
10	58902919	58904345	3.26043	LOC112448481
10	58738380	58905040	3.26043	DMXL2
2	34972736	35083013	3.26016	PSMD14
2	34960314	34968013	3.26016	TBR1
5	70062879	70166036	3.26003	RIC8B
5	69878655	70051146	3.26003	RFX4
9	41870929	41918141	3.25951	SNX3
5	75791067	75847850	3.25951	ELFN2
2	41675904	42332413	3.25951	GALNT13
1	98437399	98443010	3.25885	LOC112447000
1	98022920	98348911	3.25885	MECOM
7	91328068	91404159	3.25859	LOC112447491
7	91314477	91320090	3.25859	LOC104968990
4	80158558	80928952	3.25859	SUGCT
3	12079736	12082666	3.25859	LOC782529
10	13544183	13622063	3.25859	SMAD6
4	93935150	93935256	3.25832	LOC112446532
4	93862100	93959366	3.25832	KLHDC10
17	67393948	67973022	3.25832	TTC28
25	28440554	28440626	3.25793	TRNAM-CAU
25	28378787	28524743	3.25793	TYW1
7	22547495	22683909	3.2578	MEIKIN
2	90864689	91017391	3.2578	BMPR2
7	42922124	42923254	3.25767	LOC522560
7	42896107	42897241	3.25767	LOC112447517
7	42879170	42880281	3.25767	LOC100300085
4	80158558	80928952	3.25767	SUGCT
21	34509671	34512797	3.25754	ISLR
21	34478054	34507705	3.25754	STRA6
18	35518071	35611233	3.25754	NFATC3
18	35468636	35511999	3.25754	DUS2
10	13544183	13622063	3.25701	SMAD6
29	20080276	20596972	3.25675	LUZP2
7	49328956	49335502	3.25662	LOC104969184
1	77387523	77688715	3.25662	TP63
11	26441298	26469312	3.25623	SLC10A6
11	26359823	26677042	3.25623	PPM1B
9	39477709	39647687	3.2561	CDK19
7	91328068	91404159	3.25597	LOC112447491
7	91314477	91320090	3.25597	LOC104968990
10	58902919	58904345	3.25584	LOC112448481
10	58738380	58905040	3.25584	DMXL2
1	86318896	86371093	3.25571	CCDC39
7	95790396	95969527	3.25558	LOC104968993
22	17327662	17573741	3.25532	SRGAP3
6	67715623	67717497	3.25506	LOC101905687
6	67706910	67788868	3.25506	DCUN1D4
1	85487448	85487518	3.25479	TRNAG-GCC
16	28066497	28442800	3.2544	DNAH14
16	28061462	28062241	3.2544	LOC785251
10	58646800	58684734	3.25363	SCG3
22	10457836	10551209	3.25311	MLH1
22	10347046	10456986	3.25311	LRRFIP2
9	22189228	22193139	3.25272	TPBG
9	22157786	22189883	3.25272	LOC112448018
18	35680873	35721882	3.25233	PRMT7
18	35672587	35680832	3.25233	SLC7A6OS
18	35661757	35661829	3.25233	TRNAE-UUC
18	35640931	35673507	3.25233	SLC7A6
23	36051550	36465297	3.25194	LOC100847951
17	56882959	57072044	3.25194	TAOK3
17	56838336	56878900	3.25194	SUDS3
12	87177796	87215099	3.25194	LOC112449111
3	87798778	89138324	3.25168	DAB1
1	84102416	84226609	3.25155	ATP11B
4	102782091	102872244	3.25142	UBN2
4	102730094	102772290	3.25142	TTC26
20	41213948	41297707	3.2513	ZFR
4	93819544	93835784	3.25117	ZC3HC1
7	44447595	44448862	3.25078	UQCRQ
7	44442456	44445396	3.25078	GDF9
7	44412468	44421072	3.25078	SHROOM1
7	44401108	44405294	3.25078	SOWAHA
10	6793847	6925358	3.25039	COL4A3BP
16	28066497	28442800	3.24975	DNAH14
5	81198214	81592501	3.24949	CCDC91
8	40620793	40620866	3.24923	MIR2470
8	40193063	40697965	3.24923	GLIS3
23	36051550	36465297	3.24923	LOC100847951
26	50094640	50572890	3.24859	TCERG1L
10	58738380	58905040	3.24846	DMXL2
5	472393	500702	3.24795	LOC112446639
7	49807954	49814912	3.24782	REEP2
7	49749588	49807187	3.24782	KDM3B
10	80840987	80934639	3.24782	DCAF5
2	40479806	40479961	3.24757	LOC112443647
28	24436928	24564493	3.24744	HERC4
28	24405438	24432036	3.24744	SIRT1
2	41675904	42332413	3.24744	GALNT13
2	39647467	39802943	3.24744	GPD2
6	12216828	12802672	3.24718	ANK2
18	34936744	35001719	3.24718	LRRC36
18	34909011	34936635	3.24718	KCTD19
7	65477849	65703950	3.24693	GALNT10
26	38326520	38338490	3.24667	LOC112444480
26	38279793	38319933	3.24667	RAB11FIP2
9	41503633	41621614	3.24642	FOXO3
14	66989973	67551100	3.24642	CPQ
10	19888560	20128317	3.24616	NEO1
4	68862754	68872133	3.24603	HOXA10
4	68857317	68861039	3.24603	HOXA11
4	68853267	68857153	3.24603	LOC104972110
4	68850217	68855417	3.24603	LOC112446395
4	68842425	68849845	3.24603	HOXA13
4	68801195	68823936	3.24603	LOC112446393
22	10908405	11270100	3.24591	ITGA9
22	10900165	10901752	3.24591	C22H3orf35
22	10775869	10900554	3.24591	GOLGA4
8	61209420	61541622	3.24578	ZCCHC7
11	95547894	95774455	3.24578	NR6A1
10	37767942	37821793	3.24578	ZNF106
10	37711275	37767447	3.24578	CAPN3
7	51314372	51314783	3.24565	IGIP
7	51292891	51308498	3.24565	PURA
2	91316792	91478578	3.24565	NBEAL1
1	58635981	58735209	3.24552	CCDC191
1	58619097	58633956	3.24552	ZDHHC23
1	58518839	58618293	3.24552	GRAMD1C
7	66273181	66273314	3.24527	LOC112447605
5	18484031	18484103	3.24527	TRNAG-CCC
5	18468707	18655661	3.24527	LOC104972350
25	20473990	20591006	3.24527	HS3ST2
6	67179392	67448366	3.24502	FRYL
6	67172271	67186955	3.24502	ZAR1
3	45241090	45241191	3.24489	MIR137
9	47887699	48618731	3.24463	GRIK2
9	41655110	41851120	3.24387	AFG1L
9	41503633	41621614	3.24387	FOXO3
6	88187894	88355145	3.24387	ANKRD17
23	41382797	41484259	3.24362	DTNBP1
7	44455511	44540446	3.24349	AFF4
16	43190926	43342454	3.24311	KIF1B
5	81299561	81300932	3.24298	LOC112446732
5	81198214	81592501	3.24298	CCDC91
23	35948407	35948515	3.24298	LOC112443887
23	35935143	35979641	3.24298	LOC104975693
21	14339186	14379987	3.24286	FAM174B
22	49384664	49688439	3.24273	DOCK3
1	85382019	85410788	3.24273	LOC104970940
17	56882959	57072044	3.24273	TAOK3
17	56838336	56878900	3.24273	SUDS3
16	51007795	51020336	3.2426	MIB2
16	51003855	51006360	3.2426	MMP23
16	50983533	51003446	3.2426	CDK11B
16	50962535	50982658	3.2426	SLC35E2
14	73242820	73321453	3.2426	LRRC69
6	88187894	88355145	3.24185	ANKRD17
22	48133148	48133273	3.24172	LOC112443566
22	48124581	48152516	3.24172	NEK4
22	48099217	48114411	3.24172	ITIH1
4	43585507	43585651	3.24159	LOC112446492
4	43548355	43571904	3.24159	LOC100848405
4	43461067	43548282	3.24159	RSBN1L
23	18226338	18641213	3.24147	SUPT3H
6	67179392	67448366	3.24084	FRYL
9	33499510	33507296	3.24071	VGLL2
9	33364126	33482303	3.24071	ROS1
6	13045880	13067580	3.24071	LOC112447036
6	13031749	13034063	3.24071	LOC112447037
6	12989079	13044905	3.24071	ZGRF1
4	102782091	102872244	3.24071	UBN2
9	71108299	71128652	3.24058	LOC104969595
2	21041207	21045326	3.24033	LOC112442314
2	20906666	21004650	3.24033	LNPK
4	102658100	102709343	3.24021	ZC3HAV1
4	102638949	102655529	3.24021	ZC3HAV1L
2	79568834	79705325	3.24021	STAT4
2	79560481	79576230	3.24021	LOC104971266
2	79516312	79560240	3.24021	STAT1
5	112834716	112848669	3.24008	LOC112446779
5	112832407	112890177	3.24008	SREBF2
5	112813766	112830898	3.24008	CCDC134
5	112812606	112813102	3.24008	LOC785386
5	112812536	112812670	3.24008	LOC112446857
5	112755748	112811605	3.24008	MEI1
23	40661	45068	3.23995	LOC112443721
23	3566	40900	3.23995	LOC101906171
23	16255334	16363775	3.23983	UBR2
1	157988436	157988508	3.23983	TRNAR-UCG
1	157982832	157982905	3.23983	TRNAT-UGU
1	157962896	157962968	3.23983	TRNAK-UUU
1	157958271	157977532	3.23983	ZBED9
1	157955337	157955408	3.23983	TRNAQ-UUG
10	58738380	58905040	3.23933	DMXL2
7	66907514	68019302	3.23907	SGCD
2	52174189	52264481	3.23882	ZEB2
23	36667002	36707681	3.23882	LOC104968751
7	47561017	47623314	3.2387	SMAD5
4	26321418	26469314	3.2387	SNX13
13	62142602	62176735	3.23845	DNMT3B
13	62133307	62141321	3.23845	LOC112449325
13	62130708	62134070	3.23845	LOC112449326
13	62102420	62130665	3.23845	COMMD7
10	59390715	59460168	3.23845	AP4E1
3	111358578	111358650	3.23832	TRNAC-GCA
10	43438303	43522956	3.23832	ATL1
7	66907514	68019302	3.23782	SGCD
18	35425222	35447046	3.2377	SLC12A4
18	35421764	35425011	3.2377	LCAT
18	35417746	35423263	3.2377	PSMB10
18	35388086	35413319	3.2377	PSKH1
18	35387156	35387237	3.2377	TRNAS-AGA
18	35382063	35384613	3.2377	NRN1L
18	35370767	35381912	3.2377	EDC4
2	88317930	88481501	3.23745	FTCDNL1
21	46880360	47401047	3.23745	SLC25A21
27	21352584	21570527	3.23732	TUSC3
1	57725471	57740989	3.23732	NEPRO
1	57707959	57797654	3.23732	GTPBP8
1	57618098	57681123	3.23732	CD200R1L
14	68058424	68075722	3.23707	GDF6
7	43722742	43737301	3.23695	EFNA2
7	43712288	43716027	3.23695	C7H19orf24
7	43707374	43712194	3.23695	CIRBP
2	43469904	43529219	3.23657	PRPF40A
13	28141625	28228467	3.23645	BEND7
13	28088768	28123692	3.23645	LOC101907540
22	49790596	49799041	3.23632	C22H3orf18
22	49766374	49789488	3.23632	HEMK1
4	61259466	61259572	3.23607	LOC112446521
4	61203895	61302880	3.23607	SEPT7
7	42342840	42342943	3.23595	LOC112447667
7	42323260	42324222	3.23595	OR2T4
17	35275266	35296860	3.23582	LOC112442030
17	35267914	35267985	3.23582	TRNAW-CCA
17	35221949	35307838	3.23582	ADAD1
5	69721989	69837860	3.23558	POLR3B
1	84102416	84226609	3.23558	ATP11B
2	79427660	79515093	3.23533	GLS
7	66907514	68019302	3.2352	SGCD
10	6793847	6925358	3.23495	COL4A3BP
9	65829610	65829681	3.2347	TRNAC-GCA
9	65724483	65923931	3.2347	THEMIS
9	41870929	41918141	3.2347	SNX3
5	75882209	75903511	3.23446	MFNG
5	75791067	75847850	3.23446	ELFN2
2	21711928	21795313	3.23421	ATF2
4	43258869	43449878	3.23371	PHTF2
5	30799602	30814433	3.23334	PRKAG1
5	30784623	30784696	3.23334	MIR2426
5	30759459	30799358	3.23334	KMT2D
16	35395571	35882724	3.23334	RGS7
13	57899146	57908631	3.23322	APCDD1L
7	45843018	45867789	3.23309	PPP2CA
7	45805398	45817464	3.23309	SKP1
7	45768918	45800960	3.23309	TCF7
20	51192127	51567420	3.23309	CDH12
22	48488236	48585159	3.2326	DNAH1
22	48479278	48487703	3.2326	BAP1
22	48466107	48479037	3.2326	PHF7
22	48445721	48457031	3.2326	SEMA3G
4	50637291	50722963	3.23247	LOC112446380
16	28066497	28442800	3.23247	DNAH14
7	11510479	11560787	3.23161	ADGRL1
18	14326846	14446541	3.23149	ANKRD11
18	14277426	14282189	3.23149	SLC22A31
11	94248199	94420578	3.23149	STRBP
17	69863342	69871056	3.23124	TUG1
17	69817840	69861249	3.23124	MORC2
9	41655110	41851120	3.23112	AFG1L
10	13544183	13622063	3.23087	SMAD6
22	23252158	24279979	3.23075	CNTN4
23	35873412	35873491	3.23062	MIR2284C
17	70874473	70875040	3.23062	LOC112441477
17	70862595	70863249	3.23062	LOC101906281
20	41166838	41166910	3.23038	TRNAG-CCC
3	82756137	82888314	3.23025	ATG4C
28	12404684	12718762	3.23013	CHRM3
17	67268865	67330151	3.23001	PITPNB
2	88317930	88481501	3.22988	FTCDNL1
19	27121898	27132200	3.22976	CHRNB1
19	27115122	27121780	3.22976	FGF11
19	27112244	27114386	3.22976	TMEM102
19	27105686	27108106	3.22976	LOC112442746
19	27102539	27105568	3.22976	SPEM2
19	27099111	27100768	3.22976	SPEM1
19	27083899	27098969	3.22976	NLGN2
19	27081977	27083126	3.22976	TMEM256
20	23738859	23830250	3.22952	MTREX
10	59390715	59460168	3.22952	AP4E1
10	59314542	59360056	3.22952	TNFAIP8L3
9	41503633	41621614	3.22939	FOXO3
2	91206609	91230173	3.22915	WDR12
2	91140484	91199301	3.22915	ICA1L
25	28565458	28573838	3.22903	LOC112444311
25	28378787	28524743	3.22903	TYW1
22	49384664	49688439	3.22903	DOCK3
16	36228607	36240640	3.22903	LOC104974416
18	14049658	14127732	3.22866	CBFA2T3
9	42600737	42876299	3.22841	PDSS2
16	28066497	28442800	3.22841	DNAH14
2	35143355	35239531	3.22829	TANK
7	73580713	73638538	3.22817	GABRA1
7	496590	537893	3.22817	FLT4
7	482286	482404	3.22817	LOC112447631
19	39879245	39942901	3.2278	CDK12
19	39867956	39868029	3.2278	MIR2342
19	39844900	39867816	3.2278	MED1
19	39737410	39842802	3.2278	FBXL20
7	11623511	11627168	3.22768	MISP3
7	11614497	11619770	3.22768	C7H19orf67
7	11611245	11614079	3.22768	SAMD1
7	11592576	11610317	3.22768	PRKACA
7	11577424	11589851	3.22768	ASF1B
5	80232322	80275616	3.22768	ERGIC2
23	18226338	18641213	3.22768	SUPT3H
10	58646800	58684734	3.22743	SCG3
10	58609344	58642587	3.22743	LYSMD2
7	41169945	41170913	3.22731	OR6T1
23	41382797	41484259	3.22719	DTNBP1
4	68842425	68849845	3.22695	HOXA13
4	68801195	68823936	3.22695	LOC112446393
4	68797645	68801018	3.22695	EVX1
10	58946643	59006602	3.22695	GLDN
10	58902919	58904345	3.22695	LOC112448481
10	58738380	58905040	3.22695	DMXL2
7	24409525	24678727	3.22682	ADAMTS19
2	90864689	91017391	3.22682	BMPR2
2	91647338	91750030	3.22658	RAPH1
2	91544895	91646688	3.22658	ABI2
23	36223985	36238314	3.22646	LOC112443852
23	36051550	36465297	3.22646	LOC100847951
24	879074	1029441	3.22634	ATP9B
24	1006167	1006273	3.22634	LOC112444240
15	84216461	84217012	3.22621	LOC104970693
18	35721610	35805773	3.22609	SMPD3
18	35690049	35690176	3.22609	LOC112442431
18	35680873	35721882	3.22609	PRMT7
18	35672587	35680832	3.22609	SLC7A6OS
10	43311354	43438319	3.22597	MAP4K5
23	35935143	35979641	3.22585	LOC104975693
5	79807870	80114645	3.22573	TMTC1
27	6502337	6503278	3.22573	LOC107131528
27	6469899	6483995	3.22573	LOC101907227
2	34972736	35083013	3.22573	PSMD14
2	34960314	34968013	3.22573	TBR1
23	41382797	41484259	3.22573	DTNBP1
29	45803336	45927824	3.22548	LRP5
29	45791246	45797104	3.22548	LOC112444893
29	45759873	45769691	3.22548	C29H11orf24
7	39848302	39852341	3.22536	PROP1
7	39796623	39822049	3.22536	ZNF354A
3	12149363	12154055	3.225	LOC512286
2	20906666	21004650	3.22488	LNPK
27	14019530	14172278	3.22475	WWC2
27	13932785	14019373	3.22475	LOC100848319
7	51292891	51308498	3.22463	PURA
7	51251547	51266506	3.22463	LOC104969190
2	39647467	39802943	3.22463	GPD2
2	10562877	10705291	3.22463	FSIP2
16	8917623	8922974	3.22463	LOC789494
6	12216828	12802672	3.22451	ANK2
2	79568834	79705325	3.22427	STAT4
2	79560481	79576230	3.22427	LOC104971266
2	79516312	79560240	3.22427	STAT1
9	34408636	34408707	3.22415	TRNAC-GCA
4	26624494	27670033	3.22415	HDAC9
2	88480808	88494941	3.22415	C2H2orf69
2	88317930	88481501	3.22415	FTCDNL1
22	49282339	49371088	3.22415	DCAF1
22	49168479	49255661	3.22415	RAD54L2
1	157995960	158004925	3.22403	GPX5
1	157992168	157992261	3.22403	TRNAI-UAU
1	157988436	157988508	3.22403	TRNAR-UCG
1	157982832	157982905	3.22403	TRNAT-UGU
1	157962896	157962968	3.22403	TRNAK-UUU
1	157958271	157977532	3.22403	ZBED9
7	95212710	95286564	3.2239	ELL2
10	37019289	37168197	3.2239	MGA
10	12553006	12690134	3.22366	DENND4A
9	86568903	86653592	3.22354	TAB2
18	35518071	35611233	3.22354	NFATC3
18	35468636	35511999	3.22354	DUS2
4	43598679	43690863	3.22342	PTPN12
13	43478669	43491734	3.22342	LOC785762
13	43444148	43465489	3.22342	LOC112441538
13	43419178	43565477	3.22342	LOC112449293
7	86925648	87039621	3.2233	RASA1
6	14852302	14857011	3.2233	LOC101906682
6	14831530	14851507	3.2233	PITX2
5	12219816	12642101	3.2233	TMTC2
3	17366053	17367232	3.22306	LOC100848441
3	17361003	17362323	3.22306	LOC100848030
11	30143423	30256205	3.22294	FBXO11
11	30122051	30143456	3.22294	MSH6
18	35388086	35413319	3.22281	PSKH1
18	35387156	35387237	3.22281	TRNAS-AGA
18	35382063	35384613	3.22281	NRN1L
18	35370767	35381912	3.22281	EDC4
18	35354061	35370069	3.22281	NUTF2
9	62337264	62428150	3.22257	RARS2
1	87028585	87382606	3.22257	PEX5L
21	34083669	34131889	3.22245	ARID3B
5	20412044	20429061	3.22221	LOC101907192
5	20402858	20414919	3.22221	LOC112446835
26	38279793	38319933	3.22221	RAB11FIP2
1	81586278	81621313	3.22209	SENP2
1	81402102	81573565	3.22209	IGF2BP2
10	58646800	58684734	3.22209	SCG3
10	58617126	58617197	3.22209	TRNAC-GCA
10	58609344	58642587	3.22209	LYSMD2
10	58554209	58609743	3.22209	TMOD2
5	34309326	34518038	3.22173	ARID2
1	85382019	85410788	3.22161	LOC104970940
1	83064169	83070990	3.22149	HTR3C
10	59314542	59360056	3.22149	TNFAIP8L3
10	80840987	80934639	3.22137	DCAF5
9	41655110	41851120	3.22125	AFG1L
8	37814152	37834391	3.22125	LOC104969327
8	37732215	38142232	3.22125	KDM4C
7	66156310	66227077	3.22125	LOC104969230
5	76301893	76417740	3.22125	SYT10
9	41068909	41183445	3.22113	SESN1
9	40980529	41068857	3.22113	CEP57L1
4	80534031	80543462	3.22113	LOC112446478
4	80158558	80928952	3.22113	SUGCT
27	27058562	27062267	3.22113	LOC104976090
26	38002662	38052734	3.22113	LOC101901937
1	85302293	85303771	3.22052	SOX2
1	85271628	85316672	3.22052	LOC100849009
22	48649938	48654548	3.2204	PPM1M
22	48636407	48636489	3.2204	MIRLET7G
22	48629513	48648119	3.2204	WDR82
11	26771547	27199275	3.2204	CAMKMT
10	34098467	34276505	3.2204	RASGRP1
10	34060064	34093444	3.2204	FAM98B
10	6793847	6925358	3.22028	COL4A3BP
6	116825811	116835136	3.22016	TACC3
6	116812750	116819551	3.22016	LOC112447024
6	116766308	116781176	3.22016	FGFR3
9	38930128	39108208	3.22004	REV3L
[truncated: 781 more rows]

[truncated: 7 more sheets: Table S11, Table S12, Table S13, Table S14, Table S15, Table S16, Table S17]
